# Supplementary material for: Molecular Evolutionary Dynamics of Coxsackievirus A6 Causing Hand, Foot, and Mouth Disease From 2021 to 2023 in China: Genomic Epidemiology Study
Source: JMIR Public Health Surveill. 2024 Jul 31;10:e59604. doi: 10.2196/59604 (PMC11300381; doi:10.2196/59604)
Supplement: Multimedia Appendix 1 [file publichealth-v10-e59604-s001.xlsx]

## Sheet: Sheet1
Multimedia Appendix 1.CV-A6 sequence numbers for phylogenetic evolutionary analysis.
ID
AY421764.1/USA_Gdula/1949
MT350230.1/China/2019
MT350229.1/China/2019
MT350228.1/China/2019
LR027552.1/France/2018
LC126146.1/Japan/2003
LC126145.1/Japan/1999
AB779614.1/Japan/1999
LC126144.1/Japan/1999
LC126143.1_/Japan/1999
AB779616.1/Japan/2003
MT814557.1/France/2010
MT814580.1_/France/2010
MT814579.1/France/2010
MF838736.1/Australia/2006
MT814531.1/France/2010
MT814535.1/France/2010
MT814534.1/France/2010
MT814532.1/France/2010
MT814530.1/France/2010
MT814533.1/France/2010
MT814528.1/France/2010
JQ946053.1/Taiwan_China/2010
KR706309.1/Taiwan_China/2007
LC506447.1/Viet_Nam/2012
MF422554.1/Taiwan_China/2008
MF422552.1/Taiwan_China/2008
MF422555.1/Taiwan_China/2008
MF422556.1/Taiwan_China/2008
MF422553.1/Taiwan_China/2008
LC794521.1/Japan/2009
LC794522.1_/Japan/2007
AB779617.1/Japan/2009
LC126148.1_/Japan/2007
LC126149.1/Japan/2009
LC126147.1/Japan/2007
MF285621.1/China/2010
MK106189.1/China/2012
MN845762.1_/China/2011
MK106208.1/China/2011
MK106211.1/China/2011
MK106209.1/China/2011
MK106210.1/China/2011
MF285622.1/China/2010
MN845763.1/China/2011
KT779410.1/China/2013
KM279379.1_/China/2013
MF285625.1/China/2011
MF285623.1/China/2011
MK106196.1/China/2013
MF285624.1/China/2011
MN845765.1/China/2012
JQ964234.1/China/2011
MT814608.1/France/2011
MT814607.1/France/2011
MT814606.1/France/2011
OP207970.1/China/2019
MT814547.1/France/2018
MT814549.1/France/2016
MT814548.1/France/2016
MT814613.1/France/2014
MT814408.1/France/2014
MT814407.1/France/2014
MT814406.1/France/2014
MT814552.1/France/2014
MT814558.1/France/2014
MT814553.1/France/2014
MT814551.1/France/2014
MT814550.1/France/2014
MT814556.1/France/2014
MT814559.1/France/2014
MT814555.1/France/2014
MT814554.1/France/2013
KM114057.1/Finland/2008
MT814502.1/France/2010
MT814527.1/France/2010
MT814464.1/France/2010
LC126155.1/Japan/2011
LC126157.1_/Japan/2011
LC126154.1/Japan/2011
LC126153.1/Japan/2010
AB678778.1_/Japan/2011
LC126158.1_/Japan/2011
LC126156.1_/Japan/2011
KF682363.1/China/2013
MK697695.1/Australia/2013
MK106195.1/China/2013
MF285630.1/China/2013
KP289388.1/China/2013
KP289390.1_/China/2013
KJ541156.1/China/2013
KJ541165.1/China/2013
KJ541155.1/China/2013
KJ541154.1/China/2013
MT814475.1_/France/2014
MT814443.1/France/2014
MT814581.1/France/2014
MT814447.1/France/2014
MT814504.1/France/2014
MT814478.1/France/2014
MT814449.1/France/2014
MT814476.1/France/2013
MT814448.1/France/2012
MT814523.1/France/2011
MT814507.1/France/2012
MT814508.1/France/2012
MT814526.1/France/2011
MT814510.1/France/2011
MT814509.1/France/2011
MT814524.1/France/2012
MT814513.1/France/2012
MT814512.1/France/2012
MT814511.1/France/2012
MT814451.1/France/2012
MT814452.1/France/2014
MT814454.1/France/2014
MT814453.1/France/2013
MT814506.1/France/2012
MT814525.1/France/2012
MT814516.1/France/2011
MT814467.1/France/2012
MT814515.1/France/2011
MT814514.1/France/2012
MT814450.1/France/2012
MT814477.1/France/2014
MT814446.1/France/2014
MT814445.1/France/2014
MT814444.1/France/2014
MT814505.1/France/2012
LC126160.1/Japan/2013
LC126159.1_/Japan/2013
LC126161.1/Japan/2013
LC126162.1/Japan/2013
LC126164.1/Japan/2013
LC126163.1/Japan/2013
MT814456.1/France/2014
MT814418.1/France/2014
MT814491.1/France/2015
MT814490.1/France/2015
MT814489./France/2014
MT814458.1/France/2014
MH371303.1/Italy/2017
MT814457.1/France/2014
MT814484.1/France/2014
KX595286.1/China/2014
MF285673.1/China/2016
MT814417.1/France/2018
MT814404.1/France/2017
MF285674.1/China/2016
MH111035.1/Australia/2016
MT814459.1/France/2014
MF285667.1/China/2015
MH111033.1/Australia/2016
MT814455.1/France/2016
MN845852.1/China/2018
MT814487.1/France/2014
MT814488.1/France/2014
MT814460.1/France/2014
MH111051.1/Australia/2017
MT814424.1/France/2018
MT814410.1/France/2017
MK510082.1/USA/2016
MH111044.1_/Australia/2016
MT814409.1/France/2017
LC794519.1/Japan/2017
MT814485.1/France/2014
MT814486.1/France/2015
MF285675.1/China/2016
MT814582.1/France/2014
MT814461.1/France/2014
MT814463.1/France/2014
MT814462.1/France/2014
LC126150.1/Japan/2009
AB779618.1/Japan/2009
AB779615.1/Japan/2009
MT814503.1/France/2010
MN845761.1/China/2010
MT814466.1/France/2010
MT814470.1/France/2010
MT814427.1/France/2010
MT814426.1/France/2010
MT814425.1/France/2010
MT814483.1/France/2014
MT814481.1/France/2014
MT814471.1/France/2014
MT814428.1/France/2014
MT814473.1/France/2012
MT814429.1/France/2013
MT814518.1/France/2014
MT814492.1/France/2014
MT814517.1/France/2014
MT814493.1/France/2014
KX189190.1/China/2013
KX189180.1/China/2011
MF373605.1/China/2010
MH049745.1_/China/2012
KX189181.1/China/2011
KJ541168.1/China/2011
KX189186.1/China/2011
KJ541167.1/China/2010
KX189183.1/China/2011
KX189184.1/China/2011
KX189182.1/China/2011
KP289393.1/China/2013
KP289366.1_/China/2013
KP289365.1/China/2013
MN845764.1_/China/2012
KX189191.1/China/2013
MK106191.1/China/2013
KJ541159.1/China/2012
KX189179.1/China/2011
KX189178.1/China/2011
MF991295.1/China/2013
MH049746.1/China/2013
KX189187.1/China/2013
KX189188.1/China/2013
KX189189.1/China/2013
MF373606.1/China/2012
MN337601.1_/China/2013
KT779412.1/China/2013
KR815992.1/China/2013
KP289382.1/China/2013
KP289383.1_/China/2013
KP289392.1/China/2013
KP289389.1_/China/2013
KJ541166.1/China/2011
MK106197.1/China/2013
KX064282.1_/China/2015
MF285649.1/China/2014
KX064299.1/China/2014
MK106215.1/China/2016
MH086136.1/China/2015
KP289374.1_/China/2013
KX064302.1_/China/2014
KX064283.1_/China/2015
MN845857.1/China/2017
MF285679.1/China/2016
KX064285.1/China/2015
KX064284.1/China/2015
KP289379.1/China/2013
MF285668.1/China/2015
MH086147.1/China/2015
MH086143.1/China/2015
MH086146.1/China/2015
MH086145.1/China/2015
MH086144.1_/China/2015
MF991294.1_/China/2013
KX064306.1/China/2014
MF285639.1/China/2014
KX064301.1/China/2014
KX064300.1_/China/2014
MK106194.1/China/2013
KX064298.1/China/2014
KX064288.1/China/2015
KX064287.1_/China/2015
MK106193.1/China/2013
MF285628.1/China/2013
MF285626.1/China/2013
MF991292.1/China/2013
MF285654.1_/China/2015
KX064286.1_/China/2015
MF285642.1/China/2014
KX064303.1/China/2014
MH086138.1/China/2015
MH086137.1/China/2016
KJ541161.1/China/2013
KX064304.1_/China/2014
KJ541160.1/China/2013
KJ612513.1/China/2013
KJ541162.1_/China/2013
KX189177.1/China/2013
KP289391.1/China/2013
KP289387.1/China/2013
KP289386.1_/China/2013
MF991293.1/China/2013
MF991297.1_/China/2013
MF991296.1/China/2013
KP289375.1/China/2013
MN845777.1/China/2015
MF285666.1/China/2015
MK106203.1/China/2015
MF285645.1/China/2014
MN845791.1/China/2016
MF285677.1_/China/2016
MK967651.1/China/2018
MK106202.1/China/2015
OP940108.1/China/2015
MH086139.1_/China/2015
MH086140.1_/China/2015
MH086142.1/China/2015
MH086141.1/China/2015
KX372340.1/Thailand/2012
MT814543.1/France/2014
MT814544.1_/France/2014
MT814542.1/France/2014
MT814541.1/France/2014
MT814537.1/France/2014
MT814536.1/France/2016
MT814546.1/France/2014
MT814545.1/France/2014
MT814540.1/France/2014
MT814539.1/France/2015
MT814538.1/France/2014
LC126152.1_/Japan/2009
LC126151.1_/Japan/2009
MT814615.1/France/2018
MT814614.1/France/2017
MH539787.1/India/2016
MH539786.1/India/2016
MH539785.1/India/2015
MH539784.1/India/2015
KJ541169.1/China/2012
MF678318.1_/Australia/2012
MK697688.1/Australia/2013
MH111046.1/Australia/2016
MH111039.1_/Australia/2016
MH111036.1/Australia/2016
MH111050.1/Australia/2016
MH111049.1/Australia/2016
MH111048.1_/Australia/2017
MH111032.1/Australia/2016
MH780756.1_/India/2018
MH111038.1/Australia/2016
MT814584.1_/France/2018
MT814405.1/France/2018
MH111052.1/Australia/2017
MH111055.1/Australia/2017
MH111047.1/Australia/2016
MT814609.1/France/2018
MT814611.1/France/2017
MT814612.1/France/2018
MT814610.1/France/2018
MT814575.1/France/2018
MT814574.1/France/2017
MT814605.1/France/2018
MT814566.1/France/2018
MT814596.1/France/2014
MT814585.1_/France/2015
MT814598.1/France/2014
MT814587.1/France/2016
MT814594.1/France/2014
MT814590.1/France/2014
MT814589.1/France/2014
MT814593.1/France/2014
MT814604.1/France/2015
MT814599.1/France/2015
MT814591.1/France/2014
MT814592.1/France/2015
MT814603.1/France/2015
MT814576.1/France/2017
MT814573.1/France/2018
MT814564.1/France/2018
MT814588.1/France/2015
MT814562.1/France/2017
MT814602.1/France/2016
MT814563.1/France/2018
MT814597.1_/France/2016
MT814595.1/France/2016
MT814600.1/France/2016
MT814565.1/France/2017
MT814583.1/France/2018
MT814578.1_/France/2018
MT814567.1_/France/2018
MT814572.1/France/2017
MT814571.1/France/2017
MT814570.1/France/2018
MK652140.1/Venezuela/2018
MT814586.1_/France/2016
MT814577.1/France/2017
MT814560.1/France/2018
MT814568.1/France/2018
MT814569.1/France/2017
MT814601.1/France/2018
MT814561.1/France/2018
JN582001.1_/Taiwan_China/2011
JQ946055.1/Taiwan_China/2010
JQ946050.1/Taiwan_China/2009
JQ946054.1_/Taiwan_China/2010
JQ946052.1/Taiwan_China/2009
JQ946051.1/Taiwan_China/2009
MF578285.1/Viet_Nam/2011
LC506446.1/Viet_Nam/2011
KX189185.1/China/2011
MF373604.1/China/2011
MT814472.1/France/2015
MT814421.1/France/2018
MH111040.1_/Australia/2016
MF578374.1_/Viet_Nam/2014
LC506452.1/Viet_Nam/2016
MF578371.1/Viet_Nam/2015
LC506453.1/Viet_Nam/2016
MF578376.1/Viet_Nam/2012
LC506449.1/Viet_Nam/2013
MF578380.1/Viet_Nam/2013
MF578373.1_/Viet_Nam/2014
MF578372.1/Viet_Nam/2013
MF578377.1_/Viet_Nam/2014
MF578375.1/Viet_Nam/2014
LC506451.1/Viet_Nam/2015
LC506450.1_Viet_Nam/2015
LC506448.1/Viet_Nam/2016
KX430800.1/Viet-Nam/2014
KX430799.1_/Viet-Nam/2014
MN845774.1/China/2014
KX430796.1_/Viet-Nam/2014
KX430795.1/Viet-Nam/2014
MF578381.1/Viet_Nam/2013
MF578283.1/Viet_Nam/2014
MH111054.1/Australia/2017
MH111041.1/Australia/2016
MH111037.1/Australia/2016
KX064294.1/China/2015
MH086171.1_/China/2015
MH086170.1/China/2015
KF682362.1/China/2013
MF285643.1/China/2014
MH086173.1/China/2015
MH086172.1/China/2015
MH086177.1/China/2015
MH086176.1/China/2015
MH086175.1/China/2015
MH086174.1/China/2015
MH086184.1_/China/2015
MH086181.1/China/2016
MH086190.1/China/2015
MH086200.1/China/2015
MH086179.1_/China/2015
MH086192.1_/China/2015
MH086187.1_/China/2015
MH086186.1_/China/2015
MH086189.1_/China/2015
MH086198.1/China/2015
MH086199.1_/China/2015
MH086178.1_/China/2015
MH086201.1/China/2015
MH086193.1_/China/2015
MH086191.1/China/2015
MH086180.1/China/2015
MH086183.1_/China/2015
MH086185.1/China/2015
MF285656.1/China/2015
MF285655.1/China/2015
MH086195.1_/China/2015
MH086196.1/China/2015
MH086194.1_/China/2015
MH086197.1_China/2015
MH086188.1_/China/2015
MH086182.1_/China/2015
KT779413.1/China/2013
MF285669.1/China/2015
MN845767.1_/China/2014
KP289373.1_/China/2013
MH086157.1/China/2016
MH086156.1/China/2016
MF285658.1/China/2015
KX064307.1_/China/2015
MK106204.1/China/2015
MF285635.1/China/2013
KX064308.1/China/2015
MH086155.1/China/2015
MH086154.1_/China/2015
MH086153.1_/China/2015
MH086152.1/China/2015
MT814521.1/France/2014
MT814520.1/France/2014
MT814430.1/France/2016
MH111045.1/Australia/2016
MT814420.1/France/2018
MT814416.1/France/2017
MT814480.1/France/2014
MT814495.1/France/2014
MT814436.1/France/2014
MT814465.1/France/2014
MT814482.1/France/2014
MT814440.1/France/2014
MT814433.1/France/2014
MT814437.1/France/2014
MT814519.1/France/2015
MT814494.1/France/2015
MT814431.1/France/2015
MT814522.1_/France/2015
MT814496.1/France/2015
MT814500.1/France/2014
MT814469.1_/France/2014
MT814435.1/France/2015
MT814439.1/France/2014
MT814474.1/France/2014
MT814434.1/France/2014
MT814501.1/France/2014
MT814432.1/France/2015
MT814479.1_/France/2015
MT814415.1/France/2014
MT814497.1/France/2014
MT814499.1/France/2014
MT814498.1/France/2014
MT814438.1/France/2014
MF991291.1/China/2013
MF991290.1/China/2013
MK106214.1/China/2013
MN845800.1/China/2016
KX064295.1/China/2015
MF285629.1/China/2013
KP289369.1/China/2013
KX189192.1/China/2013
KX064293.1/China/2014
KP289384.1/China/2013
KP289372.1/China/2013
KP289370.1/China/2013
MK106216.1/China/2013
KP289371.1/China/2013
MK106201.1/China/2015
MN845771.1/China/2014
MH086169.1/China/2015
MN845772.1/China/2014
MF285671.1_/China/2016
LC506454.1/Viet_Nam/2017
MN845888.1/China/2018
OQ215746.1/China/2018
MT814414.1/France/2017
MN845891.1/China/2018
LC794520.1/Japan/2017
MN845786.1/China/2016
MN845785.1/China/2016
MW399174.1/China/2015
MN845782.1_/China/2016
MN845801.1/China/2016
MN845839.1/China/2017
MN845837.1/China/2017
MF285641.1_/China/2014
MF285664.1/China/2015
MF578379.1/Viet_Nam/2012
MK106198.1/China/2014
MK106190.1/China/2013
KJ541157.1/China/2012
MF285627.1/China/2013
MN845773.1/China/2014
MT814442.1/France/2014
MT814441.1/France/2016
MF285657.1_/China/2015
MH086202.1/China/2015
MH086209.1_/China/2015
MF285681.1/China/2016
MF285678.1_/China/2016
KP289367.1/China/2013
KP289380.1/China/2013
KP289377.1/China/2013
MF285646.1/China/2014
KY126090.1/China/2015
KY126091.1/China/2015
KY126089.1/China/2015
MF285682.1_/China/2016
MH086151.1_/China/2015
MH086150.1_/China/2015
MF285651.1/China/2014
MH086205.1_/China/2015
MF285634.1/China/2013
MF285632.1_/China/2013
MN845798.1/China/2016
MF285660.1/China/2015
MH086204.1/China/2015
MN845802.1_/China/2016
MH086206.1_/China/2015
MH086208.1_/China/2015
MH086207.1_/China/2015
KX189194.1/China/2013
KP289376.1/China/2013
MF285633.1/China/2013
MH086215.1/China/2015
MN845766.1/China/2014
MF285631.1_/China/2013
KX064292.1/China/2014
MF285663.1/China/2015c
MF285662.1/China/2015
MF285650.1_/China/2014
MT350227.1_/China/2015
KJ541158.1/China/2013
MT814468.1/France/2015
MH086163.1/China/2015
MH086164.1/China/2015
MH086166.1/China/2015
MH086168.1_/China/2015
MH086167.1_/China/2015
MH086165.1/China/2015
MF285665.1/China/2015
MF285661.1/China/2015
MH086161.1/China/2015
MH086162.1_/China/2015
MH086159.1/China/2015
MN845784.1/China/2016
MF285659.1/China/2015
MK106206.1/China/2015
MH086160.1_/China/2015
MN845769.1/China/2014
KX752785.1/China/2014
MH049748.1/China/2015
MF285648.1/China/2014
KX064305.1/China/2014
KP289368.1/China/2013
MH049747.1/China/2015
MK106213.1/China/2016
MK106205.1/China/2015
MF285672.1_/China/2016
OL839939.1/China/2018
MN845819.1/China/2018
MN845821.1/China/2017
MN845823.1/China/2017
MN845822.1/China/2017
KP289385.1/China/2013
KX189193.1/China/2013
MF285638.1/China/2014
MN337602.1_/China/2013
MZ546175.1/China/2016
MH086210.1_/China/2015
KX064290.1/China/2014
KX064289.1/China/2014
MH086203.1_/China/2015
MF285652.1/China/2014
MF285640.1/China/2014
MF285647.1/China/2014
MF285637.1/China/2014
MF285636.1/China/2014
KT779411.1/China/2013
KP289378.1/China/2013
MW399172.1_/China/2015
KP289381.1/China/2013
MT814529.1/France/2014
MT814423.1/France/2017
MH111042.1/Australia/2016
MH111043.1/Australia/2016
MH111034.1/Australia/2016
MW399171.1/China/2015
MN184852.1/China/2015
MN184856.1/China/2015
MN184855.1/China/2015
MN184854.1/China/2015
MN184853.1/China/2015
MH086214.1_/China/2016
MH086213.1/China/2015
MN845775.1/China/2014
MH716144.1/China/2015
MH086212.1_/China/2015
MH086211.1_/China/2015
MK106207.1/China/2015
MN845779.1/China/2016
MN845881.1/China/2017
MW399173.1/China/2015
MN845883.1_/China/2017
MN845824.1/China/2018
MN845832.1/China/2018
MF285680.1/China/2016
MN845884.1/China/2017
MN845862.1/China/2018
MN845783.1_/China/2016
MF285670.1/China/2015
MN845770.1/China/2014
KX064291.1/China/2014
KX595285.1/China/2014
MN845830.1/China/2017
MN845787.1/China/2016
KY126092.1/China/2015
MH086149.1/China/2015
MH086148.1/China/2016
MN845778.1/China/2015
MK106200.1/China/2015
MN845776.1/China/2015
MN845768.1_/China/2014
MT814616.1/France/2018
KX064296.1/China/2015
MN845789.1/China/2016
MN845788.1/China/2016
MK967652.1/China/2018
MN845805.1/China/2017
MN845804.1/China/2017
MN845799.1/China/2016
MN845796.1/China/2016
MT350226.1_/China/2016
MF285653.1/China/2015
MF285644.1/China/2014
MH086158.1/China/2015
MF285684.1/China/2016
MN845870.1/China/2017
MF285683.1_/China/2016
MN845846.1/China/2018
MN845838.1/China/2017
MN845874.1/China/2017
MN845836.1_/China/2017
MK106199.1/China/2014
MK106212.1/China/2016
MN845797.1/China/2016
MN845780.1/China/2016
MN845795.1/China/2016
MF285676.1_/China/2016
OR394968.1/China/2019
MN845806.1/China/2018
OL839947.1/China/2018
OL839940.1/China/2018
MN845871.1/China/2017
OL839944.1/China/2018
MN845886.1_/China/2018
MN845885.1/China/2018
OL830030.1/China/2019
MT814411.1/France/2018
MN845790.1/China/2016
OR394973.1/China/2021
OR394969.1/China/2019
MK791146.1/China/2018
MN845794.1/China/2016
MN845793.1/China/2016
MN845792.1/China/2016
KX064297.1/China/2015
MH111053.1/Australia/2017
MT814419.1/France/2018
MT814412.1/France/2017
MN845833.1/China/2018
MN845841.1/China/2017
OR828444.1/China/2019
OL839941.1/China/2018
MN845840.1/China/2017
OR828445.1/China/2019
OL839935.1_/China/2018
MN032612.1/China/2018
LC530049.1/Japan/2019
OL830032.1/China/2018
OL830036.1/China/2017
OR828443.1/China/2019
OR828442.1/China/2019
OL830033.1/China/2018
MN845879.1/China/2018
OR500231.1_/China/2023
OR394974.1/China/2020
OR394971.1/China/2021
MN845854.1/China/2017
MN845813.1/China/2017
MN845842.1/China/2017
MN845876.1/China/2017
MN845875.1/China/2017
MN845878.1/China/2018
MN845877.1/China/2018
MN845873.1_/China/2017
MN845781.1/China/2016
MN845887.1_/China/2018
MN845882.1/China/2017
MN845863.1/China/2018
MN845860.1/China/2017
MH536772.2_/China/2017
MN845856.1/China/2017
MN845853.1_/China/2017
MN845889.1/China/2017
MN845855.1/China/2017
MN845814.1/China/2017
MN845851.1/China/2017
MN845829.1/China/2017
MN845828.1/China/2017
MN845827.1/China/2017
MN845812.1/China/2017
OL830038.1/China/2017
MN845890.1/China/2018
MN845826.1/China/2018
MW410845.1/China/2017
OL830039.1/China/2017
MN845831.1/China/2018
MN845864.1/China/2018
MN845849.1/China/2017
OL830037.1/China/2017
MN845820.1/China/2017
MN845844.1/China/2018
MN845843.1/China/2018
OL830040.1/China/2017
MN845807.1/China/2018
MT814413.1/France/2017
MN845835.1/China/2017
MN845834.1/China/2017
MN845810.1/China/2018
MT814422.1/France/2018
MN845818.1/China/2018
MN845817.1/China/2018
MN845825.1/China/2018
MN845867.1/China/2017
MN845866.1/China/2017
MN845865.1/China/2017
MN845850.1/China/2017
MN845815.1/China/2018
MN845809.1/China/2018
MN845803.1/China/2017
MN845872.1/China/2017
MN845845.1/China/2018
MN845880.1/China/2017
MN845861.1/China/2018
MN845808.1/China/2018
MT350225.1/China/2013
MN845859.1/China/2017
MN845858.1/China/2017
OR828441.1_/China/2019
MZ491031.1/China/2019
MN845816.1/China/2018
MK967653.1/China/2018
MK967654.1/China/2018
OL839946.1/China/2018
MN845869.1/China/2018
OQ215747.1_/China/2018
MN845848.1/China/2018
MN845847.1_/China/2018
OL830034.1/China/2018
OR828440.1/China/2019
MN845868.1/China/2018
MN845811.1/China/2018
OL830035.1/China/2018
OL830031.1/China/2018
OR828439.1/China/2019
OL839937.1/China/2018
OL839934.1/China/2018
OL839950.1_/China/2018
OL839945.1/China/2018
OL839936.1/China/2018
OR394972.1/China/2021
OR394970.1/China/2019
OR828438.1/China/2019
OR828435.1/China/2019
OR828434.1/China/2019
LC715423.2/Japan/2019
LC789939.1/Japan/2022
LC789938.1/Japan/2022
LC794523.1_/Japan/2022
LC715248.1/Japan/2021
LC789937.1_/Japan/2022
OL830029.1/China/2019
OL830028.1/China/2019
MK967650.1/China/2018
OM179765.1_/China/2019
OR828437.1/China/2019
OR828436.1/China/2019
OL830027.1/China/2019
OL519577.1_/China/2018
OL839943.1/China/2018
MZ491032.1/China/2019
OL839938.1/China/2018
OL839948.1/China/2018
OL839942.1/China/2018
B69/China/2023
OR500230.1/China/2023
A53/China/2023
B55/China/2023
B68/China/2023
A9/China/2023
A32/China/2023
B6/China/2023
A56/China/2023
A21-2/China/2023
A4/China/2023
A33/China/2023
A51/China/2023
A50/China/2023
A37/China/2023
A46/China/2023
A67/China/2023
B38/China/2023
B60/China/2023
A19/China/2023
A62/China/2023
A64/China/2023
A42/China/2023
A49/China/2023
A54/China/2023
A34/China/2023
A25/China/2023
B11/China/2023
A68/China/2023
A41/China/2023
A23/China/2023
B45/China/2023
B66/China/2023
B35/China/2023
OR394975.1/China/2022
OR828433.1_/China/2020
OR828432.1/China/2020
A26/China/2023
PP191120.1/Korea/2022
PP191122.1/Korea/2022
PP191125.1/Korea/2022
PP191119.1/Korea/2022
PP191111.1/Korea/2022
PP191124.1/Korea/2022
PP191117.1/Korea/2022
PP191115.1/Korea/2022
PP191121.1/Korea/2022
PP191123.1/Korea/2022
PP191118.1/Korea/2022
PP191116.1/Korea/2022
PP191126.1/Korea/2022
PP191112.1/Korea/2022
PP191114.1/Korea/2022
PP191113.1/Korea/2022
