# Supplementary material for: Molecular Evolutionary Dynamics of Coxsackievirus A6 Causing Hand, Foot, and Mouth Disease From 2021 to 2023 in China: Genomic Epidemiology Study
Source: JMIR Public Health Surveill. 2024 Jul 31;10:e59604. doi: 10.2196/59604 (PMC11300381; doi:10.2196/59604)
Supplement: Multimedia Appendix 2 [file publichealth-v10-e59604-s002.xlsx]

## Sheet: Sheet1
Multimedia Appendix 2. CV-A6 VP1 gene sequence numbers for phylogenetic and phylodynamic analyses.
ID
151/China/2023
A19/China/2023
A21-2/China/2023
A23/China/2023
A25/China/2023
A26/China/2023
A32/China/2023
A33/China/2023
A34/China/2023
A37/China/2023
A4/China/2023
A41/China/2023
A42/China/2023
A46/China/2023
A49/China/2023
A50/China/2023
A51/China/2023
A53/China/2023
A54/China/2023
A56/China/2023
A62/China/2023
A64/China/2023
A67/China/2023
A68/China/2023
A9/China/2023
AB090799.1/Japan/1994
AB090802.1/Japan/1994
AB114102.1/Japan/1996
AB114103.1/Japan/1996
AB114110.1/Japan/1996
AB649287.1/Japan/2011
AB678778.1/Japan/2011
AB779614.1/Japan/1999
AY421764.1/USA/1949
B11/China/2023
B35/China/2023
B38/China/2023
B45/China/2023
B55/China/2023
B6/China/2023
B60/China/2023
B66/China/2023
B68/China/2023
B69/China/2023
FR797984.1/Spain/2008
HE572901.1/France/2010
HE572912.1/France/2010
HN412468/China/2022
HN412569/China/2022
HN412760/China/2022
HN412966/China/2022
HQ844644.1/China/2008
JN203517.1/India/2008
JN582001.1/Taiwan China/2011
JN582001.1/Taiwan/2011
JN797598.1/China/2011
JQ364886.1/China/1992
JQ364887.1/China/1996
JQ364889.1/China/2010
JQ946051.1/Taiwan China/2009
JQ946054.1/Taiwan China/2010
JQ946055.1/Taiwan China/2010
JQ946055.1/Taiwan/2010
JQ964234.1/China/2011
JX495118.1/China/2011
JX495128.1/China/2011
JX495149.1/China/2011
KC207837.1/China/2012
KC414752.1/China/2012
KC866915.1/China/2009
KC866994.1/China/2012
KC879545.1/Russia/2011
KF412903.1/India/2004
KF734960.1/China/2013
KF836551.1/China/2013
KJ541155.1/China/2013
KJ541166.1/China/2011
KJ577399.1/China/2013
KJ612513.1/China/2013
KJ743226.1/China/2012
KJ848310.1/China/2013
KJ865427.1/China/2010
KJ865453.1/China/2012
KM079504.1/China/2009
KM079505.1/China/2009
KM079536.1/China/2010
KM079540.1/China/2010
KM079541.1/China/2011
KM079548.1/China/2011
KM079574.1/China/2011
KM079586.1/China/2013
KM114057.1/Finland/2008
KP005895.1/China/2013
KP143073.1/China/2004
KP143074.1/China/2004
KP143075.1/China/2005
KP143075.1/China/2015
KP143077.1/China/2006
KP143078.1/China/2007
KP143079.1/China/2007
KP143080.1/China/2007
KP144344.1/Finland/2008
KP144349.1/UK/2011
KP144349.1/United Kingdom/2011
KP144353.1/UK/2013
KP289384.1/China/2013
KP289388.1/China/2013
KP289864.1/China/2013
KP289977.1/China/2013
KP289986.1/China/2013
KR706309.1/Taiwan China/2007
KT124605.1 /China/2013
KT985034.1/China/2013
KU212278.1/China/2014
KU708576.1/China/2013
KU708586.1/China/2013
KX189185.1/China/2011
KX189185.1/Viet Nam/2011
KX212495.1/Thailand/2010
KX212496.1/Thailand/2010
KX212497.1/THailand/2012
KX212497.1/Thailand/2012
KX212498.1/France/2010
KX212498.1/T
KX212498.1/Thailand/2009
KX212500.1/Thailand/2008
KX212527.1/Denmark/2014
KX372340.1/Thailand/2012
KY126090.1/China/2015
KY126091.1/China /2015
KY211696.1/China/2015
KY211724.1/China/2011
KY211740.1/China/2014
KY424379.1/China/2014
KY424402.1/China/2013
KY796162.1/India/2009
KY796166.1/India/2009
KY913437.1/China/2011
KY913443.1/China/2012
KY913469.1/China/2013
KY913492.1/China/2014
KY913521.1/China/2015
LC013439.1/China/2014
LC126143.1/Japan/1999
LC126144.1/Japan/1999
LC126145.1/Japan/1999
LC126147.1/Japan/2007
LC126149.1/Japan/2009
LC126150.1/Japan/2009
LC126152.1/Japan/2009
LC126163.1/Japan/2013
LC224155.1/Japan/2015
LC412049.1/China/2014
LC412956.1/China/2016
LC413130.1 /China/2017
LC421542.1/Japan/2001
LC421543.1/Japan/2001
LC421544.1/Japan/2001
LC421545.1/Japan/2002
LC421548.1/Japan/2002
LC421549.1/Japan/2002
LC421550.1/Japan/2005
LC421551.1/Japan/2005
LC421551.1/Yamagata/2005
LC421554./Yamagata/2006
LC421556.1/Japan/2008
LC421592.1/Japan/2002
LC421629.1/Japan/2008
LC421656.1/Japan/2002
LC438080.1/Viet Nam/2013
LC481403.1/China/2018
LC506446.1/Viet Nam/2011
LC506447.1/Viet Nam/2012
LC530049.1/Japan/2019
LC626239.1/China/2020
LC743960.1/Japan/2021
LT719048.1/Madagascar/2011
MF285627.1/China/2013
MF285628.1/China/2013
MF285630.1/China/2013
MF285645.1/China/2014
MF285666.1/China/2015
MF285677.1/China/2016
MF373604.1/China/2011
MF422554.1/Taiwan China/2008
MF422554.1/Taiwan China/2009
MF422556.1/Taiwan/2008
MF578356.1/Viet Nam/2014
MF596067.1/China/2011
MF596070.1/China/2013
MF596071.1/China/2013
MF596080.1/China/2013
MF596081.1/China/2013
MF596092.1/China/2014
MF596111.1/China/2015
MF596126.1/China/2015
MF596128.1/China/2015
MF596143.1/China/2016
MF596149.1/China/2016
MF838736.1/Australia/2006
MF838736.1/France/2006
MF962674.1/China/2013
MF962681.1/China/2013
MF962690.1/China/2013
MG385816.1/China/2017
MG385821.1/China/2017
MG457757.1/China/2015
MK106189.1/China/2012
MK106195.1/China/2013
MK106204.1/China/2015
MK106208.1/China/2011
MK106211.1/China/2011
MK106214.1/China/2013
MK697695.1/Australia/2013
MK839031.1/China/2019
MN329134.1/China/2023
MN336279.1/China/2013
MN336289.1/China/2013
MN336303.1/China/2014
MN336327.1/China/2017
MN341005.1/China/2018
MN845761.1/China/2010
MN845762.1/China/2011
MN845765.1/China/2012
MN845766.1/China/2014
MN845791.1/China/2016
MN845840.1/China/2017
MN845843.1/China/2018
MT569397.1/China/2018
MT814425.1/France/2010
MT814458.1/France/2014
MT814466.1/France/2010
MT814502.1/France/2010
MT814508.1/France/2012
MT814509.1/France/2011
MT814527.1/France/2010
MT814531.1/France/2010
MT814532.1/France/2010
MT814534.1/France/2010
MT814536.1/France/2016
MT814538.1/France/2014
MT814539.1/France/2015
MT814544.1/France/2004
MT814547.1/France/2018
MT814548.1/France/2016
MT814552.1/France/2014
MT814554.1/France/2013
MT814579.1/France/2010
MT814607.1France/2011
MT814608.1/France/2011
MT965681.1/Viet Nam/2019
MT965681.1/VietNam/2014
MW178553.1/China/2015
MW178562.1/China/2015
MW178569.1/China/2016
MW178577.1/China/2017
MW178587.1/China/2017
MW178589.1/China/2017
MW178594.1/China/2017
MW178599.1/China/2017
MW178604.1/China/2018
MW178605.1/China/2018
MW178647.1/China/2018
MW178650.1/China/2018
MW178656.1/China/2018
MW178673.1/China/2018
MW178680.1/China/2018
MW178681.1/China/2018
MW178684.1/China/2018
MW178687.1/China/2019
MW178690.1/China/2019
MW178691.1/China/2019
MW178695.1/China/2019
MW178696.1/China/2019
MW178700.1/China/2019
MW178701.1/China/2019
MW178702.1/China/2019
MW178713.1/China/2019
MW178715.1/China/2019
MW178719.1/China/2019
MW178721.1/China/2019
MW373881.1/Nigeria/2018
MW713442.1/China/2016
OL470905.1 /China/2019
OL470906.1/China/2019
OL688665.1/China/2013
OL688688.1/China/2015
OL688704.1/China/2016
OL688723.1/China/2017
OL688743.1/China/2018
OL688747.1/China/2019
OL830034.1/China/2018
OL839935.1/China/2018
OL839938.1/China/2018
OL840662.1/China/2019
OL840668.1/China/2019
OM179765.1/China/2019
OM885890.1/Philippines/2012
OM885893.1/Philippines/2013
OM885894.1/Philippines/2012
OM885898.1/Philippines/2012
OP207970.1/Denmark/2019
OP896720.1/Thailand/2022
OQ197420.1/China/2020
OQ197430.1/China/2021
OQ197442.1/China/2018
OR507439.1/China/2018
OR507450.1/China/2019
OR507451.1/China/2020
OR507551.1/China/2022
OR507559.1/China/2022
U22521.1/USA/1970
ZZY/China/2023
