# Supplementary material for: Molecular Evolutionary Dynamics of Coxsackievirus A6 Causing Hand, Foot, and Mouth Disease From 2021 to 2023 in China: Genomic Epidemiology Study
Source: JMIR Public Health Surveill. 2024 Jul 31;10:e59604. doi: 10.2196/59604 (PMC11300381; doi:10.2196/59604)
Supplement: Multimedia Appendix 3 [file publichealth-v10-e59604-s003.zip]

Archive with 4 entries (3 files):
- Original files/1.log.txt
- Original files/1.ops.txt
- Original files/figtree
- Original files/
