# Supplementary material for: Molecular Evolutionary Dynamics of Coxsackievirus A6 Causing Hand, Foot, and Mouth Disease From 2021 to 2023 in China: Genomic Epidemiology Study
Source: JMIR Public Health Surveill. 2024 Jul 31;10:e59604. doi: 10.2196/59604 (PMC11300381; doi:10.2196/59604)
Supplement: Multimedia Appendix 3 [file publichealth-v10-e59604-s003.zip › Original files/1.log.txt]

# BEAST v1.10.4 Prerelease #bc6cbd9
# Generated Sun Jun 09 14:10:03 CST 2024 [seed=1717913394566]
# -window -working -options
# keywords: skygrid discretized_branch_rates
state	joint	prior	likelihood	treeModel.rootHeight	age(root)	treeLength	skygrid.precision	skygrid.logPopSize1	skygrid.logPopSize2	skygrid.logPopSize3	skygrid.logPopSize4	skygrid.logPopSize5	skygrid.logPopSize6	skygrid.logPopSize7	skygrid.logPopSize8	skygrid.logPopSize9	skygrid.logPopSize10	skygrid.logPopSize11	skygrid.logPopSize12	skygrid.logPopSize13	skygrid.logPopSize14	skygrid.logPopSize15	skygrid.logPopSize16	skygrid.logPopSize17	skygrid.logPopSize18	skygrid.logPopSize19	skygrid.logPopSize20	skygrid.logPopSize21	skygrid.logPopSize22	skygrid.logPopSize23	skygrid.logPopSize24	skygrid.logPopSize25	skygrid.logPopSize26	skygrid.logPopSize27	skygrid.logPopSize28	skygrid.logPopSize29	skygrid.logPopSize30	skygrid.logPopSize31	skygrid.logPopSize32	skygrid.logPopSize33	skygrid.logPopSize34	skygrid.logPopSize35	skygrid.logPopSize36	skygrid.logPopSize37	skygrid.logPopSize38	skygrid.logPopSize39	skygrid.logPopSize40	skygrid.logPopSize41	skygrid.logPopSize42
0	-106230.02446011969	-17092.68677029238	-89137.33768982731	203.55199128518143	1819.4480087148186	1858.7022123182405	0.1	1.0	1.0	1.0	1.0	1.0	1.0	1.0	1.0	1.0	1.0	1.0	1.0	1.0	1.0	1.0	1.0	1.0	1.0	1.0	1.0	1.0	1.0	1.0	1.0	1.0	1.0	1.0	1.0	1.0	1.0	1.0	1.0	1.0	1.0	1.0	1.0	1.0	1.0	1.0	1.0	1.0	1.0
60000	-37147.63991440265	-6059.989245695954	-31087.650668706694	234.44499802809153	1788.5550019719085	2604.2494100518343	1.658388893691026	6.1722931687742015	6.898905341870406	7.148869682136093	7.2718591812901785	6.4278213248059926	6.390967808519112	5.370788366630169	5.571971290531552	5.370844557604869	5.456816907024804	5.053770443660234	5.604812090575805	6.453450449368927	6.2555402797819815	5.7204714545030075	4.583530016634466	5.6102598708820475	6.670299124118294	7.584781101570932	6.879930727349743	6.555975211625733	5.732823757773569	5.7039520329551125	6.134778882999745	5.362347513459022	6.226894880775164	6.155355916759418	5.492132012157725	6.1792030545627465	7.062306620637359	6.994732029825606	6.946277588991246	6.315441924002441	7.078532175641324	6.958527168884884	5.846499751456729	5.520917411440198	5.63569548412508	5.718720675758242	6.298027742051266	5.859467068576105	6.135921155611201
120000	-30769.485294424616	-5998.337798620492	-24771.14749580412	276.8548589548973	1746.1451410451027	2386.4911946743505	0.7590633431583336	6.850127642494344	7.207502451764455	8.489854926348501	10.533231512992874	10.101725075154002	10.588413070259103	8.147466012498374	10.641032611326091	11.125191798439817	12.444477905579106	12.264346689083176	13.525434164677694	13.578050890929397	12.98865254382942	13.17715142568687	15.491576611349002	14.08895338379953	12.556734978196761	12.4162367755057	13.120151809163037	11.591088009439346	11.659456577427054	12.883732090447019	14.851083642972696	14.515645171738715	12.760814854511503	12.400404417773661	9.70527131006589	9.9981637428115	8.09087714567325	6.785523231769075	2.4673589704404857	2.306012769837971	3.676828947489718	4.7825154576458315	6.105192359530324	7.799710005120268	7.236736945731144	7.822549491100971	5.946995959034824	4.25003374908021	3.4706557148134123
180000	-28563.229798114862	-5905.271501324115	-22657.958296790748	424.2137361673797	1598.7862638326203	2509.026219378627	0.5960469660917094	11.779527816318005	9.582891656216862	9.501400835398695	9.20426053714782	9.416764778981745	8.76548519774209	6.977572351338867	6.208554383539246	4.673285683554084	4.547569861338345	5.325433087699098	7.167591066128176	8.813155306063761	9.423906011325338	7.44863594478697	7.789377821300725	7.752531901964755	7.583015239465296	5.874714918105546	3.7138414474069705	3.8258292261035205	3.70052465860926	3.5139879623915347	5.712213198192584	7.991389645912241	7.611178099660647	6.56600057537301	5.40282693858731	4.382776950005328	3.1245171768880367	1.9395114634041248	2.75356007522937	4.106545340997459	3.9508193010555783	5.515729318781281	4.983696626191778	5.399193247886618	4.2993993635059615	3.802913064748637	3.2219765312097044	4.52058447655934	4.537673132561242
240000	-27764.00637425854	-5872.114148934167	-21891.892225324373	283.58384599720586	1739.4161540027942	2124.024360495159	0.16493483077422436	9.320646370887903	10.954685068130031	12.536369100318097	10.022889742433978	13.467405434611234	13.78473594617211	15.08499482201021	11.936232982271934	14.463820962369677	14.547496458045213	16.847627659296556	16.976142867570566	10.854710295606985	12.136605886353253	10.743986165515725	7.878191228797537	7.183768870289358	3.951186437207723	5.481565024615639	6.06216067386294	6.107507356372345	3.354374506142111	6.177286703430365	7.462700543424463	5.518532379892532	4.613110048409204	3.7239636957787354	2.7286664194773484	5.239217950463932	3.9120823131444507	3.0481762711901585	1.2242757443925338	1.7563682387346673	2.3037779383994046	1.3285263953276107	4.723477883651731	6.232340531716485	2.7825069399834486	5.1419530613964834	0.9079505690991763	3.8312556260895874	7.306759439930834
300000	-27278.06297061097	-5787.217306693563	-21490.845663917407	584.4438014152258	1438.5561985847742	2692.6429438724085	0.613855143654535	14.605968727748802	12.79173991137808	12.694750050712573	12.428823081113077	12.482362031095679	11.015017732289078	12.688645104567613	12.564180909143822	13.749132991177094	13.052376679071438	11.90278662908358	13.555536557628379	10.503720675693616	9.579068320956294	10.316568836024663	8.727996993565199	8.698007730239508	6.809076595619178	6.563152411638492	7.4000213084658295	6.266964077984514	6.33475553632492	3.495593038291854	3.6204409110349935	5.535237283579799	4.9405637295495195	5.639428682515792	4.297622677487492	4.36452265766882	3.5419449101935094	1.2454466581062567	0.011113099168100118	2.09951129174608	3.724882079453767	2.6880587366825246	2.03645741102239	2.9386021311721127	4.762002363477485	3.7637197024007407	5.020541615313236	4.284793855046981	4.40869114277425
360000	-26985.230046436096	-5745.292791115815	-21239.93725532028	455.43115299455815	1567.568847005442	2340.0602536341175	0.6533408814514624	18.59026331964555	18.33270751715364	16.34018227850214	16.652170634814375	17.980421123931915	17.018950688274984	15.061225256949974	14.90647865877748	15.060239406535132	14.473031834620885	13.85137062580269	13.915583575623772	14.129707310456144	12.173195449623922	11.51399495113684	9.47459157161023	11.565261862414554	12.172286536600053	12.34692971981281	10.756319381659168	10.75747114796021	8.946928502909511	6.61754705240762	5.726032411638925	5.456600204485618	5.252708885527559	4.443979839678786	2.810312494346978	2.3770473897566267	0.7616610290239538	0.08325487803646553	0.6903554902115716	2.175728358702634	3.672726145079692	4.361754615480969	4.725874372664416	3.2428933860841984	5.894733253377662	3.6526855668536813	2.304348238630288	4.255812473864813	4.647990090850544
420000	-26515.00238689306	-5606.902347389427	-20908.10003950363	349.1269002109557	1673.8730997890443	1985.4106434614023	44.30501068016074	3.5252756446882056	3.5875564557980093	3.601342068719192	3.583423689206937	3.775248306396495	3.765228245049113	3.6162535551358417	3.862359949142049	3.8313241418703945	3.963458593534789	3.9416918219404	3.5883106521048385	3.528104184871307	3.419796499752014	3.377115688610283	3.4968408573197194	3.3113059862196677	3.407424064008898	3.430301392217671	3.479604725179181	3.4637035089444628	3.45267626767357	3.398445693151054	3.3925584679372185	3.433371693973324	3.548043963852192	3.492538080952351	3.6432613544676125	3.758127841968952	3.8497077951613283	3.852449422995382	3.9129672362654455	3.745221272948115	3.866013754795351	3.759214625680141	3.6149494805356426	3.4708639810052038	3.651981990004707	3.7280451848524865	3.7127133084572868	3.8284847696853124	3.972416965134862
480000	-26399.2089886046	-5546.354212199512	-20852.85477640509	327.64398980521116	1695.3560101947887	1811.7288038973486	278.7127886445113	3.6912217322515914	3.7405837690641794	3.7812743185810542	3.9576525297889322	3.937190860838665	3.8803865934814383	3.90695125283095	3.895588142978726	3.9369933246752074	3.8455826668869113	3.8241944903282925	3.752975497601835	3.6631589836252325	3.584803772045939	3.5494506541543376	3.5333943149998275	3.603267796804795	3.5989698021076304	3.5707638010181864	3.4643576680837054	3.5577123848379464	3.513492769585714	3.42856988180799	3.4279129416375653	3.486216282884344	3.593424680385469	3.560876105985171	3.617413192976706	3.580944202241353	3.5570176258940442	3.5277540566931034	3.5118906002855828	3.5948483055343083	3.575655043351001	3.5418678998110464	3.68104143728959	3.76437034462681	3.810865222553615	3.85906389459401	3.7912053597690325	3.837084336924111	3.7960609518399417
540000	-25742.391831623394	-5485.143387167569	-20257.248444455825	447.549031793466	1575.450968206534	2045.5243235104826	1070.450484175304	4.094438170146005	4.070935478512797	4.1198835451020965	4.142554952600621	4.165530896079745	4.157604501646105	4.175121600608816	4.160096865729809	4.140946883406437	4.177017396078616	4.198354679903076	4.172307742844097	4.201577033533874	4.198191780742397	4.207976142744939	4.215784693286877	4.201637153523643	4.172631097871167	4.139454435623615	4.131294774163424	4.112160695059185	4.116461196998887	4.119398366311818	4.104132248094675	4.056323420383698	4.042097298112338	4.004299608923924	3.9657552013381636	4.004503539914265	4.027911159047957	4.012171695109907	4.04569803527185	4.037630880779021	4.00290745569491	4.005040211355014	4.034285359316931	4.003372060114688	4.006014493211772	4.023771470449301	4.034054776271572	4.030412849214062	4.021856177967859
600000	-25815.1707376107	-5584.6861736432475	-20230.484563967453	365.0545511757073	1657.9454488242927	1804.2986482327117	7.557444113846607	4.375974415528521	4.789359877836152	4.361899914857471	3.841810945982015	4.112327926480052	3.950412811586461	3.6423017017018635	3.4570293922613766	3.602814800178789	3.642736529641504	3.1614869768926592	3.291465911837692	2.6021275629455327	2.857953660097791	2.7456437895012726	2.9752452039820363	3.788757002794445	4.150029456892247	3.5183944736020125	3.7239609901484783	3.818966888953061	4.133407044356934	3.9476042394547988	3.9651280037301353	4.088615948112212	3.7236698248140607	3.065990433022003	3.152489126654583	2.8445565699538253	3.001704997759261	2.9682709956023796	2.41388104874424	2.4697784985433637	2.843981378873063	2.6729843413946224	2.7031750263310954	3.2443299714067804	3.4006681586428167	3.049682731140563	3.155442824187745	3.6259147284136954	3.560963791652298
660000	-25830.742517731826	-5593.4963054097325	-20237.246212322094	347.86900985328515	1675.1309901467148	1800.982215144465	2.493141284041655	1.6926596361950743	0.8181862653190914	1.3801988670044192	1.1970518324503254	1.4270848097467428	1.7053573405077709	1.7089552996652584	2.153203847284691	2.9442469629461674	3.7663740289812515	3.096964230272065	2.962690495601451	2.872590813573811	3.085803581095821	3.158783741342737	3.054391976593344	3.95763894859021	3.252650684066498	3.6371662768452606	4.782285889705632	5.143268201837301	5.803419857495686	5.379753623538389	5.731049827444755	6.283909807803498	6.732657553085861	5.098089794444998	4.97255603750295	4.58470281988243	4.203777032695796	3.9910853396614487	3.7905766652998074	3.1404845875170517	3.246976857819088	3.9318834565715517	4.19602201198933	4.448579537688952	4.730130073925453	4.847310942114448	4.137454210807395	4.618544267932241	5.348299562847209
720000	-25783.098531377887	-5542.515078567032	-20240.583452810857	356.2497228539474	1666.7502771460527	1711.1226910241112	7.6825183965345785	2.547973528034509	2.394653080127294	2.3540168839581264	2.043582789270169	2.009096221237505	1.775165807690767	1.4596855151549013	1.7869739422823974	1.4180501616573982	1.1621662476288301	1.732967794612934	1.9826639189806687	1.442367970443687	2.1593566223679046	2.8738468416312215	3.012755554129862	3.0938180561139	3.705015909506451	4.140716502129459	4.411944659849	4.402793406556733	3.5902770226440626	3.825718676815421	3.915711529291473	3.6858347097387583	3.506669949819752	3.738648099141554	4.320333136041583	4.0965458674605	3.8339563580354246	4.20498524496756	4.019888457056859	3.9117847804431323	3.803098562244941	4.4497019930043	4.960725550544933	4.717300668759826	4.2022251769549115	4.496103601843583	4.547482469998774	4.293001348557742	3.8970938067542122
780000	-25812.89611982249	-5529.741882643014	-20283.154237179475	349.9440105954026	1673.0559894045973	1705.66092217306	38.11576696626709	3.5682972578802588	3.717703526245899	3.8590154927498297	4.05583322879646	4.284634100570138	4.276807126811212	4.4238119197163	4.578942257410989	4.6293982725545995	4.9267199649192595	4.834074265775557	4.942261316727574	4.78605774280495	4.631961408077829	4.7598295294165425	4.565264965349922	4.309721003660791	4.2554469913164175	4.098199305012841	4.303507747420527	4.3136005324609075	4.2098364696144275	4.083973328028427	4.150101721243886	4.216952257196642	3.809247422785656	3.512863054483079	3.496767825666928	3.4713585655739747	3.457529793253674	3.4887730561619614	3.5302217225425974	3.6618306254034323	3.6395396113533574	3.7768963713581454	3.7437970541453014	4.030762212767583	4.316935857907193	4.271590841188203	4.181323620357047	4.243947642302384	4.208311633317033
840000	-25850.751490135313	-5620.1138161072895	-20230.637674028025	394.1846904055877	1628.8153095944124	1812.2957354592168	0.517837669325097	13.227174966684313	12.83928196624454	13.64012079841713	14.956732338276893	14.957826332394895	12.689855677270943	11.337921535272452	10.303704211582561	10.614156668661984	12.056976511616442	10.928415009955412	12.12325428524199	11.530042472353376	10.74654304095921	10.919030078794192	11.593756545742266	10.045759743176639	8.514971898377436	7.341468121548202	6.930349355399397	6.278491017950687	5.0115236436730894	2.6398439288730415	3.4061861845607906	3.7909434067650727	4.369001898802274	5.320761670150832	3.8088335781420852	5.11978807775637	1.4598274961854747	2.8129757127504114	4.643680338808732	6.5514894133982535	6.549767488511657	7.412843204053804	7.843263725916558	7.729728062176113	6.736500388104254	7.665113189563265	7.918060506742722	8.632152143123811	8.68497549004317
900000	-25768.03842611288	-5523.4856685921195	-20244.55275752076	308.0053549496106	1714.9946450503894	1636.5551864472593	30.804411690993554	4.793164427896365	4.771096923579131	4.4557594701181	4.368787631618594	4.519263739523657	4.409971055656772	4.246364092004052	4.169046692911847	4.2576165395348164	4.386223911232077	4.343143591091097	4.239376499993653	4.294998820834947	4.289773859164532	3.9710927582984983	4.108759704717145	3.964247466122676	3.825151922165302	3.891606916758204	3.5537533168351345	3.4841248114938086	3.291213532581671	3.299761193101065	3.2281921008859653	3.189485436321656	3.3120117489401513	3.389942345860787	3.2382876855014486	3.0495269322775163	3.0869801019368768	2.969972526565257	3.173829907796351	3.119624738781333	3.2452439373190796	3.4185018815928903	3.482043258310533	3.230159156491926	3.2240406967308286	3.5826218727345576	3.643164373697995	3.898713879191155	4.078829901302604
960000	-25698.553731489537	-5468.5969572238	-20229.95677426574	351.4562343689022	1671.5437656310978	1752.039415477844	708.7485503125012	3.8355946342656075	3.836640054253523	3.7333519502109596	3.742054735126782	3.754020760516723	3.7536782333857865	3.770637405872732	3.802271139724386	3.8620602887236997	3.868937383875296	3.8878598032470357	3.9365062888800453	3.9333085695658374	3.9310470263033093	3.957526248429141	3.9847563165090323	3.970553886916969	4.018633310423238	3.9501853201842962	3.967425100443764	4.000128918191831	3.943434176809758	3.9455689897590265	3.908912454508145	3.9877757966001175	3.981115331977492	4.004243258788456	3.9928158868990153	4.035732320370416	4.010146973144422	3.9915777265131944	3.9352070899572	3.9113305607145175	3.8652121875890657	3.871113117580393	3.8576049010589153	3.795193658786202	3.8165699694632544	3.8862869605716908	3.8902523624425243	3.8643484082124777	3.866171630479942
1020000	-25625.781831285836	-5426.472717492474	-20199.309113793362	297.7900380652819	1725.2099619347182	1607.665686492867	871.2312440930733	3.4121458824454276	3.4285799788724316	3.4284942808248924	3.426928684794913	3.4379255597820055	3.4882959181662194	3.503488924476868	3.5115990680888465	3.5099799734687758	3.541746426882299	3.560690090362467	3.570680800992309	3.5517808858256097	3.599999540000791	3.586633111020899	3.5735353873466287	3.6010586599651697	3.556519871913447	3.5660744256304975	3.5928415915949454	3.5625693688970963	3.629440304281088	3.631013164081023	3.5935905003467337	3.6165727323383723	3.585070193003898	3.6471590295814202	3.605318521686221	3.591308795196179	3.5769011655502085	3.5575464177807263	3.594083290058039	3.5656995889574765	3.567681771321999	3.6274838826907447	3.6395887461701495	3.623921084157933	3.622307719213119	3.654271534933449	3.606060843648896	3.6469711615563747	3.7030523964478053
1080000	-25692.167266979388	-5461.961634887666	-20230.20563209172	309.7044288479591	1713.2955711520408	1490.058365857773	124.7324953091085	4.115921187264453	4.070626850159519	4.110999816322206	4.151856074613507	4.11266258016783	4.130571384679149	4.087268592812839	3.9289934859780313	4.108163994503534	4.067701941340032	4.101091803675579	4.107348869144223	3.9643261970440267	4.090614544570569	4.05816493417092	4.2420707572973	4.099578105764597	4.06756270850542	4.174066619786231	4.115214191848394	4.082387387424041	4.152218505636148	4.014307224057784	4.059445564756121	4.093372110521039	4.066849924319083	4.108622422488031	4.14788243548173	3.977377141496585	3.961972276674298	4.024095654306099	3.82073176847639	3.744795812174829	3.790678506382504	3.80499618974965	3.7087526000833146	3.7943198932325517	3.6120676897529984	3.550799795992437	3.777655406404328	3.87939632408959	3.852701948310842
1140000	-25748.81412459703	-5535.234871020923	-20213.579253576107	239.20200256644117	1783.7979974335587	1423.802022274926	2.178559504725487	2.4599358821599817	2.3967324123950764	3.253475486914154	3.39214825885769	3.5485852022152384	4.548483072163169	4.168372884765814	3.6725797237791213	2.968813418889643	2.437531552818096	1.2472747502200343	2.023993490012944	1.9576695614530863	2.4784018213418744	3.3126828960317702	4.509489032208332	4.556933209599039	4.132549807474683	3.5603767533975814	3.792826200514972	4.4352635221685714	4.446019117521042	5.2062691701041315	5.203708386114732	4.980496270712912	5.014150548095492	3.6945342586613075	4.078310414422678	4.4888387444678415	3.870216341796279	4.977852036709194	4.677659278636929	4.207828823189498	4.6334328381309575	4.2195448711384635	4.798997650658059	4.776681236933704	4.683103566662359	5.077681626986978	4.192268396993019	4.88250015410153	4.72742458502809
1200000	-25614.686099405757	-5455.859396321006	-20158.82670308475	336.9874596239745	1686.0125403760255	1639.143863000478	336.9903100802302	3.472133003734581	3.507678387700361	3.4982129266328883	3.4698810820209034	3.4032453284536204	3.4059687317670937	3.4573054343059804	3.493717572425878	3.437741254062955	3.528950726955663	3.4790453845991904	3.509085378283363	3.5668926998145163	3.491828599302534	3.4251148752633447	3.4490731722632155	3.484008977985597	3.5356587633869445	3.4975109870248486	3.466846546159368	3.4632696611033156	3.4223554438922608	3.4498446391046844	3.4187592197362617	3.3829221000786607	3.388238111849198	3.4386530745169788	3.3893505538491135	3.4367611434302305	3.4272204069466796	3.4438573096276412	3.4733215509866957	3.4458092786111396	3.5112748217187644	3.528691527071121	3.6122920935811735	3.6597143068924023	3.695975657864889	3.721199146080555	3.6617341763411195	3.8052230507942046	3.8083153625319155
1260000	-25641.508858005473	-5501.164256452634	-20140.34460155284	226.37609146543292	1796.6239085345671	1411.9599174040168	16.618580652514762	3.594109853737864	3.869224603590803	3.489683338822306	3.2964375509061092	3.0011532312306315	2.8427873354930497	3.1710302081394133	2.9345127407469764	3.0232336807438918	2.626710203075395	2.481956230626816	2.3011283375147897	2.5012047939150195	2.446811365983978	2.3337122200855984	2.489294949528919	2.5009380308534723	2.494106119552883	2.4016559189988738	2.1672861498116758	2.2676588404038407	2.1898556824904407	2.393348902070059	2.6534197231235983	2.8492393628766117	2.6440124027576903	2.7337868359308977	3.0255540317499574	3.2826394911750523	3.2476474075714217	3.4891098684810906	3.69085982886011	4.27191570305523	4.322202283560451	4.135623984006058	3.677211402204319	3.4919352989430443	3.3587380899761583	3.2705769438762724	3.2808870836394655	3.1442932014718554	2.905529537818634
1320000	-25701.30756788994	-5584.360417574712	-20116.947150315227	203.20200517721122	1819.7979948227887	1359.6677052732696	0.35520838021528595	1.7120016333740808	1.018498293904987	2.015598036330293	2.1458381029453113	2.580121222121812	3.784370486500917	4.117350222410734	5.578034936402738	7.55147568942081	9.344672264592104	10.3059020883297	10.993812653923875	12.812120786731505	13.23874428615255	11.45016834202223	9.251530524956657	10.453986001090371	11.205629861534852	12.150706030986537	13.823565445276895	14.184089642118312	12.45868092494317	15.527749513728871	14.411674201751282	14.54404732570815	13.344042672061862	12.581765703674986	13.524858879768221	14.86892495518362	12.859435924067792	14.819160038726618	14.774016451014553	14.635751142800725	9.723833855038706	10.809882408542927	8.78411943006394	7.887386314970342	11.21200322405766	11.694404333097488	11.275757318594852	10.726340408628973	10.499555436300446
1380000	-25731.424349728848	-5616.656117354958	-20114.768232373888	215.59368308524637	1807.4063169147537	1409.6306951889555	0.5113574645938638	1.1361906885926458	3.28504925874372	3.37353386277534	5.71287254016614	5.254940667025094	4.266039800948385	5.392066064128193	3.0225044041355877	5.124297001780828	4.604569404687028	3.656684868851847	4.5926893651549365	6.232275610953524	7.124179743189722	7.064411455765619	7.697887515109125	5.44028442088146	4.389418185687955	7.1652942435171205	5.298465365146127	1.946504332271487	3.0894597806909965	3.0769850152923577	3.1604121291326153	3.434990720272716	4.729392229478625	4.088873834377065	6.367264056517074	6.234549681370607	6.942204205525767	4.378077930822656	4.20388925845066	4.026125221076177	5.7991038916581	4.6013016786394365	2.8568738717670756	2.980750522996777	6.846732269681503	6.7141181773155125	6.136116146225313	5.580939400384214	4.821217874516972
1440000	-25671.23081486966	-5569.684763069483	-20101.54605180018	210.87039955346518	1812.1296004465348	1339.0624855054311	1.2124595810834886	2.950612803241259	3.0658160399563865	3.066178403813762	2.377683730008554	1.875422742137345	0.5186259071081927	1.5297710087836052	2.425339564143367	3.182449205073574	2.229578266666052	3.272237247487501	4.786260212874261	5.310520145902514	5.349887561653306	4.602932790825375	3.54040708779706	3.655185484287558	3.9877608352674856	5.228781724412375	6.132642224514761	6.960517104536139	6.133564741766094	5.130830856973096	4.99163878925424	2.8890690041302003	4.7015966428232305	3.104174116150749	4.528210106230107	5.217796314922571	5.122309041899382	4.8017901155497595	4.879077038034774	3.6221472317309953	4.210695424918637	5.1395334949683	4.534177197290024	5.419174290254684	5.748748066202382	5.873032753162527	4.990603857594935	5.88487532193821	7.841584448188879
1500000	-25623.457532123204	-5505.445519335712	-20118.01201278749	225.50743554251008	1797.4925644574898	1409.551748709378	26.277114590965258	2.2697337871428287	2.430451574706676	2.4851579695619757	2.5926298377511143	2.4145285815834994	2.5143288101966967	2.5238293427082383	2.5781588662254045	2.701407514395444	2.895286809906587	2.93669869044077	2.9309121242230916	2.9555423381097836	2.871301424088409	3.035296505260212	3.2007495647613085	3.323237306007335	3.3581575445889538	3.5605431346131593	3.506798415252543	3.539113629642429	3.245271530176939	3.403230941818924	3.5051675741074377	3.2929074791549597	3.143393499453482	3.1542875266391497	3.2488630670370813	3.6179439925173886	3.823173816165111	3.9486356238223728	4.3461084408556045	4.279406657619786	4.152817408820554	3.988747087927746	4.259887285681704	4.341301251354133	4.072537188839437	3.994688995621178	4.010582708232765	4.025329420929805	3.8260052901313513
1560000	-25723.605094792983	-5566.581641881553	-20157.02345291143	245.71044038057326	1777.2895596194267	1449.2066085950976	3.3174027919822215	3.0434190727242427	3.238651039979688	3.0054053401138168	3.5534910951266077	3.0408522634075115	2.9843210507819635	3.0250103047226764	3.891577717005693	3.1953990268595693	2.8027312257700374	2.13758819904053	1.8589872117905712	1.8832557730504456	2.609222415808949	2.156953280159054	2.5032754431624977	2.5291944685984014	2.388316855523425	1.932121591784971	2.25695913912221	1.5462452930947574	1.1052483491051206	1.3881088581046575	1.9413896264876271	1.9382888862150411	3.0592901669140886	3.172311174825596	2.8409879272534644	3.465532875910595	3.6828427199640945	4.467738583701096	4.061870504498271	3.6450176910669962	3.618328192132155	4.21467158855473	3.3954647152287225	3.966820008666544	2.7886134754912995	2.5705070410887556	2.5598773513778053	2.8529572389910562	3.1505046380857378
1620000	-25675.610272664264	-5574.685119498476	-20100.92515316579	224.7738295198691	1798.2261704801308	1483.7093679049851	1.9842535722895853	1.7974466375762566	1.901718294143946	1.9690398253631733	2.2572720095968997	1.7268982538800937	3.2215262479020232	3.6036927743666096	3.49753768954565	3.4804388165603215	2.116833882327458	1.5403765750516558	1.5637083163744832	2.359939120239195	2.7412604068932156	2.72896139366976	2.816843564602554	3.8566346907830127	3.0310308260925876	2.8564842122449106	2.42238816255602	3.4049238145629057	3.7584017959508773	4.360618302810516	4.7588436306606905	4.68517632288083	4.793723435342201	5.90825112433473	5.344330182767522	4.100737392103553	3.7357591742475247	3.4455592042852	3.862079969743463	5.33308913315771	5.126335072543621	5.197979910923525	5.173321751643644	4.405274348345486	5.4129686314566055	6.265385909768451	5.871762857247715	6.0990216802356585	4.995446719386218
1680000	-25615.51573938994	-5491.153177178028	-20124.36256221191	192.29424284681946	1830.7057571531805	1355.6395099863269	37.38506042369997	3.6879406995509156	3.5369279378125373	3.419332967665092	3.3329110101333828	3.445507723076194	3.6772623586628215	3.8050660486106955	3.7316939957390036	3.9745116793227675	3.9128045902752966	3.876508321506918	3.8974717556327687	4.04465385689071	3.814979724168359	3.507325291386516	3.3142596124482457	3.39383630668511	3.238988668539762	3.3071736400815683	3.354130925757352	3.144029179066085	3.1557213160178956	3.2467512387917212	3.1531335870692128	3.1855361481107978	3.337909742505175	3.411602249097303	3.6878338797327066	3.6658845830698885	3.7513877073048167	3.6888300494255866	3.74132736729477	3.803229082194897	3.6853974514597443	3.8659050654244327	3.5667733666734547	3.4763826027078424	3.3569595702945687	3.2661155441909515	3.311366042371097	3.0249339960770034	3.225571957171089
1740000	-25577.871597100027	-5465.977621974079	-20111.89397512595	242.2957385830528	1780.7042614169472	1460.173714156081	76.85345462381805	3.0439374830257435	3.2103816776830216	3.187913072612966	3.194998930165097	3.2041470623819204	3.285804546587773	3.1302541677259206	3.1254279842769193	3.125304028087027	3.144806527971696	3.30953500089146	3.3427890329663934	3.2613385069533365	3.239413751185405	3.4178898650789815	3.3787369059387675	3.1993703668456273	3.143102053475867	3.3236362329432305	3.338350551910218	3.2800279322353085	3.3486459561166457	3.4199549328733063	3.5887049100246395	3.500355708216909	3.429602819751411	3.4367159188603793	3.3158401705188494	3.3251338289184025	3.3852205234365176	3.4483127678305867	3.496150523185247	3.5471147302230737	3.567713056926995	3.5322036489135655	3.6471123612340897	3.8985166400583764	3.8874381094448447	3.846082422686367	3.7925637883507823	3.7494519329628626	3.862678798907767
1800000	-25553.03623675324	-5429.4686825791605	-20123.56755417408	290.3818917631054	1732.6181082368946	1580.652763265935	601.1061885538375	3.6894843707225964	3.6694659458367638	3.6823894908193644	3.645694767018482	3.7310757386780655	3.7590743466431324	3.684061070694174	3.7211345546466945	3.711266436222449	3.713302392985106	3.714687769723163	3.7577906502482725	3.7892866041043756	3.8308055329534887	3.814078233365364	3.7645925608783672	3.7627951109328475	3.714675602442515	3.6817271925325157	3.674456047788983	3.62744494618562	3.6752351110351777	3.601811252211388	3.6156635974066407	3.655461627510316	3.7533470635209416	3.6855732167111053	3.6180864001498874	3.6359694967017018	3.6496078941191765	3.605260232272719	3.5943636202080986	3.587650340044659	3.6122394174788752	3.64185601475662	3.6219982854098136	3.6695108952621447	3.6505571786657067	3.6808366818835188	3.6672173058139794	3.70662676654635	3.6657891182802667
1860000	-25655.68813919371	-5515.044508009061	-20140.64363118465	258.0103379559746	1764.9896620440254	1522.6932507851748	24.93526091392766	3.1788142255930643	2.970268918891461	2.5740933839745956	2.926209403958697	2.8757246328491357	2.707249140938666	2.860730501607285	2.5886941418086282	2.3415398350486614	2.4453424600979603	2.6166586872621247	2.682349982850771	2.8763351179064234	3.2331880453806097	3.489629629907143	3.397885274551644	3.2395586018514644	3.2230009561138235	3.5267890775444943	3.4220718546104223	3.2768643267027215	3.5984347268841734	3.640425382621248	3.6338149459250624	3.3152130880008506	3.562365168678175	3.7645346272611944	3.656689529353201	3.7557340041131586	3.7065192400131846	3.7704016384603514	3.5991246722111483	3.8611971602943376	3.7576730395552214	3.676571521577259	3.410450063955923	3.2686059394060227	3.4564449285121537	3.551487271888216	3.608201325461442	3.6745343466196685	3.467525962547807
1920000	-25555.56389929214	-5457.239978739025	-20098.323920553117	291.1801189416761	1731.819881058324	1546.7397261742044	146.65710925783657	3.113298062491167	3.1249986512688457	3.2386607066308724	3.1496245034941435	3.0415841340885468	2.942959787912636	3.0409577059500092	2.988124519019773	3.0375652904833923	2.924768321810388	2.9771867736595654	3.01548363477214	3.1224594375019197	3.0157425890022567	3.0151049600816164	3.100278118405344	3.0708184200614737	3.2380803487054144	3.3425411182028464	3.1990595991872133	3.3236387495510016	3.1670350936277853	3.209264631137059	3.2286722033352566	3.198866595184265	3.2897548304275164	3.2250562464718615	3.2556358019261737	3.245050974284335	3.3496426664320103	3.4222514162343742	3.5308193850581335	3.572713884639727	3.5678197610967732	3.597715360094413	3.597423405650167	3.6198179296042268	3.688497879367853	3.6331804514409285	3.6540545861029856	3.7281540035149563	3.825810982291762
1980000	-25585.750280733282	-5450.689521259238	-20135.060759474043	303.71048317636996	1719.28951682363	1501.2533134921546	79.86997092296106	2.562064488862116	2.5381243634509887	2.7653943995587564	2.6683092815841785	2.643855559489738	2.4332253398128527	2.561189302837276	2.6289656652130864	2.39447318869918	2.549718538648628	2.441767272735775	2.5607149564881744	2.5334772892602504	2.571528247853572	2.677241865447673	2.6596623728168822	2.6874969489617055	2.5829206758876504	2.5406820181318124	2.480524641611546	2.656339266376499	2.8104525044788273	2.7634599133551987	2.8269948092505066	2.642683022201643	2.8140606541805395	2.6589108581354792	2.7833825995377617	2.626757485992785	2.770919105021008	3.1189123490101904	3.1247065365546556	3.0823592744238546	3.2193556862380324	3.34901443130629	3.346241437608728	3.364672696959754	3.2151467334642265	3.220672305395683	3.21541403091299	3.1185003520665013	3.2660871524629997
2040000	-25534.968416556923	-5416.027197858984	-20118.94121869794	229.16222153477543	1793.8377784652246	1333.1515590926167	145.30881003613754	3.0756181452650786	2.9912315908087033	3.0817160051165096	3.0524537761908688	3.12685200693104	3.087883757510405	3.1541496537517437	3.2108615770625235	3.342044924757608	3.339129450804171	3.336531361566191	3.2813879464870372	3.3470822117077774	3.2482866487084996	3.3206015394686577	3.204636755512529	3.1365453306963396	3.1951219066006438	3.2471727569643942	3.340090746977663	3.224521621772023	3.3957075493557016	3.29266910231256	3.4061977599364424	3.4087756365474244	3.5064187023076743	3.4499424009488426	3.536675355270495	3.5130038724113826	3.5033720000842976	3.4365936175743435	3.485390405371661	3.5211143148950383	3.3568350528800397	3.340743194406837	3.3158844389873097	3.380437684376338	3.4561122640772717	3.3487135722013117	3.403397769711171	3.4895141331302586	3.516147707258761
2100000	-25547.89442852518	-5435.020765061751	-20112.873663463426	166.90000377965208	1856.099996220348	1214.4271848075225	133.6972733319698	3.8505749759606243	3.7960679949667715	3.775548260856873	3.652353494510247	3.801638721820049	3.7684202798146664	3.795993751292171	3.7802726108284785	3.6895493611199464	3.7402264011350366	3.589422617981735	3.653159604877196	3.657991688144195	3.551569224514228	3.5754579829511792	3.4557270635393884	3.4119953828837306	3.3263157258938616	3.4063757693322136	3.380322611564885	3.314858594891049	3.4221040818297808	3.369407534809314	3.3821114497874167	3.3745004548688944	3.4744446504163413	3.5236444144552914	3.541149225351996	3.6295934981341267	3.6167950253216863	3.701855636897567	3.5175230066180503	3.496801370940061	3.413617160489622	3.370794123620215	3.374118295030345	3.399828857894295	3.3523499628266005	3.381855515265059	3.3967857300184496	3.4352820729166647	3.402113156024063
2160000	-25594.879784715886	-5461.369541505535	-20133.51024321035	200.6000856530453	1822.3999143469546	1288.1363674121628	92.16049027539042	2.5984142287638257	2.5653942216624817	2.5943084642181624	2.8264395790167405	2.709980573806924	2.5614069210462604	2.53775894613432	2.6880262554255965	2.634425053583958	2.717084750338829	2.678592482759743	2.5617452380375156	2.836236797658159	2.90194145890831	2.7993123315184287	2.906081473516227	2.830387743204831	2.5897348357116607	2.553363204373913	2.5504932801531126	2.586620069688352	2.6453065500843667	2.6326099198806028	2.7454200647535014	2.7421668194199107	2.7406802909728953	2.9178232699961937	3.032713190193784	3.0960104494601652	2.981936710411511	3.042865266106545	3.030368188222406	2.9123838079222635	3.006855324530487	3.1065157917600543	3.045508661853531	3.0015378861629816	3.0278701102655976	3.203614372263665	3.2074865917184123	3.1392490651265823	3.239284024650843
2220000	-25597.524473446392	-5448.773969258913	-20148.75050418748	236.80789096101165	1786.1921090389883	1375.6269428236917	221.5762350717598	3.9188968418901733	3.9301651120051977	3.9780995142600943	4.007697348688746	4.008414722039516	4.086931949826036	4.067238459223327	4.067353756090045	3.927119203327681	3.8646443531302137	3.9365814091384004	3.9816706030895737	3.9902036248745576	3.969160151612624	4.012026791140589	3.9465699783915604	3.8641501534910976	3.8170766076238625	3.7570723263864045	3.8363751448298036	3.9203739976305787	3.7433800500206567	3.7135625624852455	3.706696472063415	3.733462210930881	3.749950721262734	3.7111186953573347	3.698406454817877	3.5821246343772315	3.589643864476308	3.4504670804311135	3.5888768086471114	3.5161674507207814	3.5131655929813226	3.6181677361852493	3.6587842106571875	3.7358194641666205	3.806694475276188	3.8043350396923463	3.8102461256949236	3.8343504020723236	4.020009688648012
2280000	-25594.687396020156	-5476.030665064474	-20118.65673095568	167.49228687790776	1855.5077131220924	1201.1012041785216	17.4899443259211	2.6469850017521424	2.857061890131881	2.727105930369863	2.300224573818392	2.4351931253220855	2.3271464225377043	2.743004032435745	2.736259238104533	2.3586946872502357	2.4387998413993737	2.731890946555924	3.0982834848196474	3.3251267305098375	3.0778554153063853	3.07754226546482	3.2943617531332716	3.2194413349758375	3.307328685795472	3.5117421194247305	3.7370085663286257	4.043708208553488	4.2670249776712765	4.227003588559865	4.660753651496877	4.438571098365747	4.536085324923184	4.290575549156969	4.6638364097100204	4.523064254672868	4.979214503132819	5.313561318566788	5.674597820466003	5.675705077423181	5.709130428560282	6.030325668544241	5.97500868809945	5.856866320316777	5.799049750622579	5.436719296612938	5.377434208649542	5.167870604662522	4.8940432498704975
2340000	-25660.24157059297	-5507.2490651429625	-20152.99250545001	182.8644971190349	1840.135502880965	1204.6683280310458	2.9893604674763337	0.6532810704071573	1.002666307988855	1.9898405518150435	1.7940603260178605	2.2513902577095006	2.7295907552031626	3.4070756385892866	3.2979378959824146	2.9701385798669433	3.6116134430650715	4.386498625698046	3.744456781941432	3.7700607594665447	3.5514425932741744	3.140958273448847	3.568656371440268	2.721055459964628	3.2696072206736493	2.672462815460711	3.556001524874633	2.838730790092342	2.476633088940624	3.9218794647350177	3.8988216332589833	4.333164461193529	4.509218417370555	5.638166281437739	5.737339996452219	4.871346240371528	4.974519064224494	5.613734083110308	5.764128557318169	5.7542267792395885	5.7635306157301525	6.72459659109756	7.139333199577157	6.547676725304792	7.2425820902755635	7.686374637325544	8.29361399987937	7.835608467803851	7.266699694788473
2400000	-25605.1046015334	-5472.510588912768	-20132.59401262063	212.17985383104514	1810.8201461689548	1266.406883319111	7.220833390297596	2.165590028881126	2.5298481361095133	2.059736463971749	2.344799556184524	2.271362548649494	2.367332465745298	2.262445249297504	3.0390201159659993	2.6634412053392844	2.1704989139151794	2.3574837456311952	3.0327890979266927	2.6947631252987727	2.3477933384596974	2.3481489535031153	1.7140196837572415	1.7821636651935608	1.6540162952389337	1.7129681337841998	2.197047399585526	2.4613064476266784	2.492201646084274	2.713343537203505	3.0581019519801256	3.5106289331876823	3.11611806483443	3.6450348029298585	4.480323981327729	4.113358867911025	4.390131856743609	4.364605625516368	4.541832337301648	4.453260585032703	4.0232161273257	4.24538874925786	3.4428185156001456	3.7540034628073222	3.800909999842222	3.8193789687697386	3.9979753188178226	4.482175746061479	4.719233889551195
2460000	-25580.056055767258	-5471.659562300016	-20108.396493467244	233.3753611209762	1789.6246388790237	1366.9992553368847	22.820959747043478	3.0849171940777667	2.8365002953555023	3.077071491359477	3.109867361494553	3.403441387776117	3.364316678661859	3.474091359170331	3.746359716550543	3.5599176475455883	3.4318476213508826	3.5225888804631644	3.5203752631117373	3.3455412738669996	3.1323611926976778	2.9783698549875033	2.8597687240660545	2.76904363665381	2.876759400818143	2.985421294614973	3.2767018296857064	3.4526346789644347	4.027583001878103	4.08003082038625	3.9218715993392577	4.043960481470204	3.71812126645638	3.3141300932404705	3.449624198235545	3.4912227386516235	3.5170242354224897	3.3010152379928295	3.0477231615099445	3.017417002893012	3.1395699669969748	3.3498639066617804	3.6080612242820567	3.6645461638780668	3.5995036576470003	3.4703983849338726	3.5930346874619716	3.6670678324124673	3.88181845072406
2520000	-25623.204909134005	-5485.185958095739	-20138.018951038266	231.20417618563863	1791.7958238143615	1406.838568814181	21.079460065919392	2.4378106653156357	2.3639192617668616	2.913409746645652	2.973572689140561	3.209715359810377	3.1960233560557954	3.3401077125129683	3.597156822918355	3.425636338874858	3.2881293566100713	3.503458322615306	3.3780410886604098	3.101749950361811	3.146751497292869	2.9988439453698392	3.2615683657389107	3.1449694434057673	2.9475897092704613	2.820129785187474	2.7709849930229957	2.60453978548513	2.055911336412525	2.071972709676194	1.7833783866719224	1.7781305643059684	1.888213171149721	2.3596350318963215	2.2215373541990857	2.6243468692836394	2.7136298311526605	2.5380204623163376	2.5683038220737333	2.792575372105732	2.6906334462554784	2.4319052840359476	2.375574203168626	2.4701755656622555	2.776157667290809	3.118009292948952	3.153865574555269	3.1578522743528787	3.0740295218032925
2580000	-25558.153001128914	-5433.386034580601	-20124.76696654831	191.8705447566276	1831.1294552433724	1310.496376911119	98.97112477714761	3.2923433719602606	3.4080043613512854	3.198114706793983	3.3374732889290093	3.3796403680505906	3.517466265298694	3.4633643735269293	3.4209435746011847	3.288759505784317	3.3326315892878773	3.301121218786189	3.2202083246162094	3.199194982832613	3.2173325503686896	3.385971149437979	3.418817223156424	3.447301163348496	3.2645488125308173	3.1597708189663734	3.2794914458424915	3.4412504023610224	3.354500381296162	3.492275452471409	3.3927171814523707	3.31692593316317	3.4028027414717905	3.3899455672230325	3.3933342980555863	3.4892811437972804	3.519046492961885	3.476526160691654	3.3383221031436086	3.458934983382294	3.5111520759428623	3.5480408216665236	3.627128522770697	3.5621367791855323	3.54331039493027	3.5605035624803105	3.611032127054875	3.5814648482961484	3.492121219288634
2640000	-25546.401903392645	-5408.019202091101	-20138.382701301543	228.16293379366437	1794.8370662063357	1402.2027224833946	518.0828767918373	3.589734408839177	3.64362362198879	3.7356254288576647	3.742384348017653	3.753426217934576	3.6980406125792262	3.77612143382593	3.7910268523154014	3.7517248405075643	3.687200316712262	3.7114441717424973	3.7305126396699673	3.7300602727638554	3.741066688028701	3.6763975622372165	3.6880000281796175	3.6678043036000667	3.732091826471204	3.7075313565261805	3.7042436367366767	3.6711118084241963	3.659457960403296	3.628403947350465	3.622471148386515	3.6921307497264726	3.7150721378251834	3.6696776325231446	3.668553334832871	3.6884045441191686	3.69490672963228	3.7344582898819523	3.750955867038832	3.744480344820172	3.7986768438468954	3.8337864637368786	3.799583406590252	3.8653737083183	3.799502336620294	3.8038740692570827	3.79498836162034	3.751566035436713	3.6938988866385594
2700000	-25504.678091906753	-5397.665292071076	-20107.012799835677	182.2831619782577	1840.7168380217422	1336.9140924459948	871.7625212851351	3.5171589422449157	3.5418540638731657	3.547977211482429	3.5754039080684032	3.5526329886623182	3.538551188136979	3.591226840790605	3.5567927986509225	3.5595911370015223	3.6000370130305965	3.6053279085779417	3.5983031490344586	3.600247175334072	3.5937945937248434	3.5722076374884706	3.611351712293994	3.6662721354621683	3.6875299920826023	3.7118020768629836	3.744707827380807	3.7455099785809627	3.8056637339656314	3.7979256141803788	3.791134582795159	3.795506504821685	3.796178673764314	3.79025001065858	3.75372384678794	3.750317474224598	3.712868258812837	3.6610814156048503	3.7357322100642354	3.696353830604139	3.700737629509638	3.707872753590529	3.6904914541262617	3.6739344582737683	3.665655551033333	3.597997245119924	3.6361426856067975	3.6595645253777556	3.6904530682468377
2760000	-25496.93180981541	-5402.827421058539	-20094.104388756874	190.766761577407	1832.2332384225929	1320.734939890641	505.26076413008195	3.96907116887757	3.947932216350119	3.988041215676177	4.0518007467872845	4.057238645652426	4.04203926501841	4.010514979740418	3.966024798604613	3.9289368110651424	3.955799491415261	3.9190613380572166	3.898887551434629	3.8894063893934345	3.909191431356164	3.8500349321311647	3.8538561356348184	3.811491521802574	3.8453439872303425	3.88907131181032	3.9945096555416293	3.9893079827174174	3.9797406017179795	3.9876048844860574	3.9655520127898662	3.9088231869524237	3.956724127444365	3.8978638269329267	3.823230624660172	3.8178674220005866	3.786310553970483	3.7386469108851346	3.713645216872942	3.737495069991867	3.6886866511090046	3.6469629422302905	3.6420037601623263	3.735555265849107	3.711727377508699	3.720355874677222	3.674593003319481	3.6620935437621807	3.640627744383643
2820000	-25520.151912790196	-5414.9615926189845	-20105.190320171212	213.2722095525133	1809.7277904474868	1348.750345788671	196.26859527404477	3.417760880997702	3.5444366585775535	3.5983046023636858	3.550951676054621	3.623122307048708	3.584331234138438	3.687397540827139	3.7853323436211874	3.803478298859693	3.728176966955338	3.800119031159895	3.711804521126863	3.6765629202481582	3.625737189649624	3.528447427559338	3.435892906556668	3.513686121969497	3.582728707930214	3.610112442059393	3.66687957403906	3.654780842259561	3.7353384549413535	3.842934236917924	3.7885466938989296	3.7665958739575793	3.7261138177297086	3.758185137622671	3.68566209810544	3.6473533472817685	3.6692241362272395	3.61447004787755	3.790685282191828	3.7870833100756744	3.787970158345776	3.760676489227742	3.7484986804431295	3.6958245399559346	3.8208513688229657	3.8261038554689284	3.8860463313346516	3.804627360329882	3.7090515473223467
2880000	-25637.735109546993	-5519.123928286569	-20118.611181260425	216.26151481537022	1806.7384851846298	1404.147283437218	6.180375638484548	2.4052522931263414	2.3643816301681273	2.6975768292831486	2.0046845114390734	1.704203400166671	2.1990966353569963	2.022160008106924	1.986227978118476	2.2206334693020966	2.3027593455384388	2.7346754307715186	3.0608279091727586	2.2376787879677513	2.2118834556877447	1.966315565794499	2.7741746399309424	2.6432409830778516	2.7710332453810587	3.206923599670641	3.171918222938115	2.532834470285646	2.7593497939613854	2.9092860242890355	2.0140960261687946	1.8724984371995375	2.443795325930271	2.573534564422425	2.3723772270946313	2.288877558822008	1.854805249733689	2.011433494268649	1.9979356666448058	2.6725186413000546	3.8035170116140367	4.115898867228603	4.472053809468528	3.6861929607873742	4.07452184301271	3.6800115623566425	3.1545343402232096	3.081085042612212	2.8942342427718772
2940000	-25614.474255368143	-5511.008007116558	-20103.466248251585	237.81352860762	1785.18647139238	1420.0960448831115	4.539557395135861	1.4852891033396927	1.4588798935088843	1.9356519801877181	1.6705814739420126	2.64211966323196	2.9895207262300585	2.376679744435784	2.7647990140161873	3.06514114366717	3.250556769508251	3.484344893418913	3.5536223656354147	3.0212195361299456	2.59894451290085	3.715667682180086	2.6744917768385834	3.7160605187226383	3.5598750920576294	4.549988346354922	4.647510945033922	4.0583451988888735	2.9997539426108086	3.3586408931762546	3.7668952638096047	3.6862954737733724	4.554460250247925	4.49982139630545	4.963530240322249	4.583472954480338	4.661500027568949	5.091016405747014	5.2011612549439805	5.268023469289705	4.854416559821413	5.48901099318243	5.672530250902755	5.240811700714516	5.643112016048484	6.400852108968799	6.022304341141724	5.898410240486726	5.658101598440576
3000000	-25616.469088532638	-5485.955603185812	-20130.513485346826	235.62260454644576	1787.3773954535543	1398.7387817157603	10.841492945630604	1.8253460845260556	2.1618098994714527	2.096192363639067	1.7528477865826935	1.6074550581046139	1.4989908547946014	2.163957163101408	2.0329701165240994	2.717171720893736	2.6575204132074073	2.473563603055014	2.433301091978396	2.7674515773855073	3.142958652843106	3.158399503060969	3.214134452344716	3.764041595303725	3.5053764251964052	3.929321626001702	4.364668604018353	3.9304158636387934	3.5428476950545713	3.9199125858213093	3.8835840359052654	4.213278991337719	4.082059629641942	3.8966026209938414	4.120263058286095	4.331502173708906	3.8658974315425434	3.7085135819026456	4.070993200049869	4.052032984846977	4.14318622675509	4.228828066803465	3.618834992831554	3.554563507089424	3.1500243235926946	3.4951443141297975	3.7910493218567165	3.26992713246192	3.451571275695974
3060000	-25649.29733271019	-5514.502568416738	-20134.794764293452	170.10261613483954	1852.8973838651605	1218.157124725912	2.6338588772886884	2.1906762652387193	1.795028769828363	1.6090395769606094	1.6325437860380867	2.380507654048073	1.737069444783307	1.4107120930424013	0.986820816194127	1.6330472167670989	1.9819610616021825	2.0954346046744665	1.5479460629929043	2.7834443868955896	3.319563484090585	3.5182054103978504	3.381333952211445	2.9987170378849375	2.512213087256151	4.27669199276433	4.3363972442310885	5.044172713449823	5.069102349402914	5.268539347151079	6.07009783495105	5.635162117949302	5.600668043864153	5.400394713642747	5.430347126530885	4.865484176599921	4.28738608834043	4.3194637079324485	5.906246220515161	6.3156410816996615	5.2220970191055045	4.922730428292058	5.401473694580442	6.610041949305194	6.049011453378779	6.020184756287414	5.4824463977201905	6.039029136003228	6.098730235851247
3120000	-25650.01832394642	-5521.625300192008	-20128.393023754412	207.10482232214872	1815.8951776778513	1263.783314808782	1.1267099509940623	0.785792025804948	1.3244367761065508	2.398062239793315	3.6770826660440714	3.1004166772155575	3.085040715060173	2.275847727734987	3.339903844269624	2.8031548703726252	2.6790012933524747	2.4774276674038473	3.4909596460195313	5.470455061660969	5.3234728643114	5.012565249999067	5.276777680660854	5.389156447666986	6.342797118339474	5.685810708299123	6.4207025713567285	5.143170617705932	5.1351568370475755	4.961155302170626	5.657811513383042	6.349732751264506	5.527190416601897	6.781707248577407	6.493063531084056	7.532845282304649	7.336141263023026	9.5467535716499	8.697556773624129	8.343183622979772	9.073369054237045	8.455010444663381	8.104602442353249	8.34609730874274	9.217321868606541	8.612858890830553	8.26761612713585	7.862791299932203	7.122500468167627
3180000	-25645.42178928179	-5508.585338270979	-20136.83645101081	229.05915029214864	1793.9408497078514	1312.1448259528377	2.4722914146625063	2.0445698795744653	1.4292967811139163	1.22620955236575	2.08333736282787	2.7582373375796077	2.7380806759263	2.7732940205673073	2.707688423962359	2.9583665692180925	2.5921417821264643	3.5867665386306196	4.017036698298188	3.9189114374503973	3.9884496263775975	4.7463951225896555	5.102220863797101	5.2583389617215985	5.415214634699161	4.889740495629202	4.984435921929894	4.682722327995767	5.386985632693402	5.418723931484115	6.340958646582811	6.724221084338737	6.229335209910463	6.958167841209459	6.590997876471174	6.549858812959586	5.840301287174523	5.741167075589987	5.000303523305917	3.9031618090444002	3.7160117530499788	3.4397386378131523	2.7960838276934386	2.414771111832705	2.7369106420655793	3.4361313549319137	3.756766137090534	3.5699624318681784	4.263574337210317
3240000	-25583.15540585531	-5462.699562903652	-20120.455842951655	297.27858475595525	1725.7214152440447	1460.4288677092477	47.810364819891404	2.395184301635943	2.427688037331714	2.3151351080146556	2.5329623689207463	2.4592362064538262	2.2155838932653364	2.2606029184075336	2.3769886456994427	2.4606535840380963	2.5373257126228745	2.682061616374238	2.7550728064910057	2.839481773340792	2.5157929020479357	2.655817874721329	2.7399762516621045	2.913510305769717	2.9001049110401773	3.0828661785987275	3.2257680836924094	3.254246061452964	2.8641834450382038	2.988757253694513	3.006425323370089	2.8492049199211062	2.9716958640116062	2.8986462200245198	3.090404729194195	3.136896048323209	3.406317619910487	3.445936478946903	3.5123858835853	3.569588807973397	3.7270995164148775	3.9561143089922113	4.044468662482516	4.112263943093813	4.25899099916222	4.287276908908489	4.3074518134881306	4.343581021872329	4.362258278884415
3300000	-25539.62507616522	-5435.185209837138	-20104.43986632808	252.02357428504357	1770.9764257149563	1380.3483768406347	298.7310581255648	3.839008005074852	3.793842213555187	3.700909176818739	3.6917144990835697	3.750430724081543	3.624946242105207	3.541796383897256	3.5723941446327276	3.580117286887659	3.5614593189374704	3.6816563168925	3.7550270202864726	3.6384533401315986	3.667341442374105	3.563498119209918	3.6377232954339425	3.5883837156612666	3.5792583583456157	3.580875641893699	3.5270520512125	3.4000580881949354	3.519285918216158	3.5734462380796845	3.4935947323432033	3.4490996293262923	3.4707104436735907	3.4390991066705414	3.458353857469976	3.434653726711845	3.3480352984270247	3.2476589057591863	3.302514085954395	3.401260062925699	3.499926052114842	3.585318579632514	3.554191839521046	3.6475647124752064	3.6306121688745607	3.640249114396958	3.6994644788820374	3.7987253868426674	3.7515002905502923
3360000	-25469.190584936692	-5389.3028383262235	-20079.887746610468	187.08376613121817	1835.9162338687818	1220.7418684167733	1108.4394189496652	3.6736124449411647	3.660472030404514	3.66680176424484	3.720922671472111	3.7247934785777295	3.768234396349586	3.7365619328967763	3.7005137681434466	3.711555314555	3.690920184096131	3.6741584920664945	3.620773483496211	3.603162768175696	3.534157340308027	3.531970506008705	3.600689156801994	3.532673633299139	3.5577161891794282	3.6411568460979806	3.589724869708072	3.6079730086923982	3.607518298827767	3.6033506336191206	3.633381419427905	3.605005203406232	3.6667939863890346	3.6458897779324473	3.670291754756792	3.703587771846446	3.695290668641059	3.667700009185946	3.64418672080577	3.6507199646172186	3.6630234891952456	3.692360362116856	3.6834621246119172	3.6229366745709735	3.6012370670124434	3.637222970777817	3.5941889462237606	3.593482405163222	3.628828575827237
3420000	-25522.521867451178	-5393.33848551526	-20129.183381935916	222.1350113636404	1800.8649886363596	1287.4086800449822	311.51573814453945	3.4309278706636044	3.3983213582241207	3.383805543668616	3.4235694589081778	3.3956959086627903	3.3323743622675734	3.361187728669699	3.2985542681260105	3.3774125507605492	3.406974416642451	3.3842512128180235	3.4035608862944975	3.4825958649432276	3.52712611666622	3.483730124085822	3.4647248088830795	3.4657865068745983	3.558209367726555	3.6001551918287036	3.527828297844163	3.598500988168429	3.5727726288846986	3.4862463974228803	3.590919999955307	3.626602257067842	3.647709024287935	3.7616712743620893	3.7355225458847383	3.7329430526299703	3.789266077952487	3.7240426641921847	3.7732713009994256	3.8488325894887327	3.760116176479307	3.7288984806170653	3.7134233772508085	3.6235946788951767	3.639524254778301	3.619131213184484	3.588999098458454	3.599052424043828	3.5157671874841063
3480000	-25493.29231587587	-5356.149840273397	-20137.142475602475	190.5284512648239	1832.4715487351762	1225.235448629433	2656.938291867226	3.793911485250185	3.819436887553086	3.804442404352257	3.8061120641631	3.7995646337043647	3.78036577118856	3.764676242726115	3.785272720692814	3.7961076052963403	3.785223845836345	3.7572747044455066	3.7535016568332527	3.776661546048043	3.7741995872453926	3.743470498527633	3.7158239798236865	3.7149695312578204	3.7455981163701173	3.7506058542251757	3.7416471197741865	3.758780215697241	3.772210511472517	3.7562412792958897	3.7430345421893096	3.7605743794233453	3.77748776700628	3.768196036349386	3.747945859159467	3.7490020664930186	3.7341029864865174	3.728790966357467	3.712107190658909	3.7102166782966393	3.739786142036125	3.7630744792435626	3.746120253183987	3.7452309478254513	3.7371536477220753	3.7609279428472493	3.753804631490922	3.717019946409665	3.7176683792910974
3540000	-25629.84033820351	-5532.84340922435	-20096.996928979162	176.4357256420788	1846.5642743579212	1201.9035924228247	0.7966601525707271	2.743129082257607	3.87872485923259	4.454504902104512	4.496153892151648	2.5805018257324246	2.138040681352081	1.7289399542963435	2.00525572145976	1.679715404546263	2.4695389753428034	3.250486465387046	4.037664144571156	4.400524251235723	2.5669805906138894	2.7475217581159237	3.553749489833022	4.21798482430067	6.264123336597542	6.757130213704823	6.821905098171893	5.322876652668851	4.558661967177795	4.171718693292313	4.272423818328328	4.068477204413703	3.8844444434153704	4.952840474561135	5.340343408743303	6.162506021226641	5.49845608490942	2.8721554278351045	4.487374220096838	7.8802379492809305	6.577244651814905	5.3792537549496044	5.705310354588072	4.831583440431594	4.806247832154615	5.060343410042214	4.460798806902047	4.244509878525993	2.9910479409327015
3600000	-25510.93191736535	-5421.013904956355	-20089.918012408994	204.09427358087953	1818.9057264191206	1202.1372488193645	70.5602074316746	3.009371903805682	2.8738969573277267	2.824205761664253	2.9692072531256173	3.000692947981857	3.074784420015906	3.2959509473028668	3.3269307381311384	3.58423468617332	3.5951143614975343	3.522203648245336	3.53813503266412	3.4300945371317337	3.5079692353003713	3.545349058318766	3.6704559012905422	3.695094728577982	3.6481837899088085	3.549883625204857	3.4544616588663275	3.4536930744803267	3.316260116527194	3.2706166432890473	3.3115459516311834	3.1859272036781436	3.105371818332249	3.1962473983873485	3.0632331362178906	3.0897125928169675	3.0634273906691627	2.9516467431082907	2.994236108607207	2.9494332068374516	2.8413293133839614	2.910797399672087	2.945159889487715	2.8473631002323123	2.9529882497539903	3.026382896312908	3.21420866430986	3.136877195906361	3.1146090648719476
3660000	-25533.62502525019	-5427.056290787466	-20106.568734462722	204.63603289281934	1818.3639671071805	1186.468747175717	69.72548550538852	3.9483608095795097	4.051601285145452	3.9769901317548593	4.010229244136232	4.185271969751856	3.905225017283602	3.8371884731234616	3.6681200958283893	3.6471771180862382	3.55384705237464	3.5195988005216154	3.3004752628917298	3.2674520950330885	3.3548735238187737	3.3427175080485254	3.6181546283977726	3.7110961426461095	3.769701949078475	3.8366452132132625	3.7282969549381817	3.720786863902595	3.8729258305046272	3.953535664834831	4.052706351667635	4.086990259159879	3.882002917211651	3.8319393280802974	3.7209815093910334	3.6814264446908176	3.495286882856646	3.5932149265796256	3.471962474029314	3.428260999198968	3.4946674216088294	3.279925996690643	3.169349350987319	3.193287546041146	3.4339299817309223	3.3224490780572347	3.141143815956018	3.3415713142075307	3.5430338121943485
3720000	-25537.265718076393	-5432.311268647349	-20104.954449429046	135.30104598222937	1887.6989540177706	1076.4171761069463	85.47506179885256	2.251601873234104	2.4073909834811333	2.5580353990255444	2.4367976589078197	2.399022327384153	2.2995946057531436	2.118103065161122	2.11006811532204	2.0570856404083906	2.108716697714918	2.0074409416215433	2.003893835400877	2.019390886087775	2.1153061318843265	2.1936534426169074	2.378556735398186	2.5284952204793285	2.6455836255916787	2.6774765767224133	2.765017402462264	2.679988490143077	2.5307227956934	2.4852947420481803	2.5694902409962173	2.697526519542394	2.731091878815203	2.98081347496391	3.079353881860253	3.0195198469937594	2.9154519560196386	3.0063553938361207	3.1630808701638964	2.9897826187645027	3.022018146758134	3.0422231786255667	2.995380601527918	3.0062530480858234	3.175988415802106	3.2120094606262266	3.2451558324013807	3.30077400110925	3.2388303311379723
3780000	-25550.285631921914	-5436.898352217122	-20113.38727970479	152.0216289473085	1870.9783710526915	1144.3511999852929	58.0522486094086	2.546930111062511	2.4924551191720252	2.613884214139162	2.396478294555451	2.4264881189114047	2.4687316150545575	2.4237302602392248	2.490909940550674	2.4131417504374637	2.549192885523568	2.678370825412695	2.7085470353697776	2.793243931852061	2.643736670408485	2.628615267655015	2.597592868431865	2.71362927107574	2.635375311477608	2.7911166249040797	2.6426877010247374	2.80909529003271	2.6000657610966056	2.7095335670767255	2.644016511657716	2.509308258983505	2.628607204784007	2.6082989991520615	2.8847473817897837	3.0125825374586483	2.910203669383525	2.948698490622818	2.855501808841142	2.8983895318904467	2.950815293073962	2.9907852916480206	3.017579918106562	2.9846460086069153	3.111217790434334	3.225645441941563	3.220043628264815	3.19032084973614	3.2929871503873716
3840000	-25682.07396922831	-5556.918209744715	-20125.155759483594	196.45162599144874	1826.5483740085513	1274.2564935257412	0.6357427091542757	13.471623018663948	11.615597021385318	13.09534224904613	13.000965593331578	13.698513708389122	10.966359541803643	9.673295791764426	10.884472172471082	12.723938859852744	10.333757929728872	9.694377188702996	7.5896535331282475	7.704745290873766	9.58094166444437	9.51552767889321	9.604389934322542	10.875058072384746	10.860705769531334	10.075833688118617	11.094734045410487	13.765360324428784	15.061039243838007	14.756324943819743	12.289660835177934	12.449252193452846	10.795843913575172	8.330797601627188	8.901530712091716	8.072284170533205	7.626824451232414	8.048273733937899	7.281883816158638	6.525037752482093	6.070599508384539	4.047023645367876	3.2029681768439175	3.5636811393347236	2.425838389911224	0.858476022674757	2.4631827012026606	2.336029898680649	1.124175258475266
3900000	-25735.346717253233	-5608.727967087076	-20126.61875016616	216.38651521133394	1806.613484788666	1332.5238493145578	0.28427715531498227	22.25432505519707	22.047058367591006	21.124777297692006	19.347932030794617	19.657415078260176	18.478488586637248	14.326655730338652	13.890664338960502	13.218026958971388	13.558391871144824	15.525107378282101	13.978181476876928	12.028581828499139	10.683356992234357	13.057736546187787	12.181367279673376	12.361077402358331	14.522990650927444	12.86684817332348	12.716459580310406	10.765185941054991	11.350477216189763	9.899945307012118	8.949339063458734	7.2326555966307335	7.20554307788311	5.917654987967297	9.074312147916306	9.23063176813721	8.507003341893972	5.612945886778172	4.503763271657934	5.67008798027744	8.284300855162003	7.816248553863396	6.991193142420275	3.367670994491178	0.3498006282398799	2.8923588641471305	0.26687647209862075	1.223581254265962	2.7082640087784466
3960000	-25620.98222894885	-5512.721125569919	-20108.261103378933	251.8363141299036	1771.1636858700963	1350.7165814557447	6.157005801895028	2.2585119277907664	2.407347843020328	2.9470889873269304	3.343224888891663	3.3635498718385826	3.6005847086688707	3.350958433236277	4.320094647801517	4.353832664417146	4.0298355403759825	5.280905137154016	5.302598875956448	5.102745679112135	4.85540946389242	3.8883983049956132	4.385697821246987	4.170428722664685	4.176350818706286	4.056559830065668	3.9636523028781947	3.7766158002299894	3.6910968404639783	3.5662170938522277	2.9198698053213783	2.5314761344129133	2.6053932033063933	2.4383823719734115	2.3011499510349296	2.1206755824979906	2.6725196478328592	2.8349425338817045	2.6951326603934542	2.8303777562325965	2.9254098861563467	3.054286558162564	3.447659918350615	3.7597006706275797	4.1581470320153056	3.8682297874733247	3.503114195314991	3.4257106239432034	3.1698376129080965
4020000	-25615.770375614797	-5498.61105829022	-20117.159317324575	215.73771498886805	1807.262285011132	1273.5957456274357	3.886839527653169	4.075744134466017	3.980298899425926	3.286854608297004	4.055107913197364	4.351920180061646	3.868997380646903	4.108155345190728	3.395588800492493	2.8963424037299874	2.5583123144326443	2.2714784289389387	1.7391676814749748	1.9735067594711242	2.3200671532671073	2.106061200588048	2.0772637743590447	2.1811534679008715	3.1612220260133705	4.187830354689009	3.992322822979917	4.621306788440475	4.035019039128166	4.3160376528269815	4.506702252631188	3.976567668172975	4.3009129857491715	3.946057885774762	4.660212739316694	4.864088453761979	4.490420650050208	4.289656319093781	3.971908532319915	3.6944334440557296	2.945561912937502	3.304137158719437	3.4938384867878973	3.9891692338045868	3.5802031476222265	3.9559448309601506	3.5800194312378304	3.94184836414319	3.6528449600990576
4080000	-25639.49871181872	-5523.496503991517	-20116.0022078272	235.46666263450254	1787.5333373654976	1379.7099996847478	13.37550928028186	2.7803617486506296	3.0437244098753915	3.3578853609745107	3.0622876910839305	3.006759571812297	3.4314851012279277	4.129729774176056	3.6322266202923625	3.2449314639481863	3.0495124650854137	2.9046014068551234	2.8435988854704344	3.475865012191223	3.332320315354881	3.065122198713471	3.4929420740251733	3.0844923707267045	3.04128956884748	2.884516912181998	3.169181254796098	3.3287122926452417	3.2902007305127947	3.0089479135621575	3.153291136559396	3.390321065514345	3.682014965538669	3.8751583927793742	4.020651064182954	3.994690954660205	4.044200012131284	3.73802444838606	3.9070111622617403	4.420098808023612	4.663023979290321	4.645503435622505	4.452629988001724	5.3152739882262745	5.531337038512797	5.125638147698987	5.045662603583656	4.877970144411426	5.177571662170492
4140000	-25557.231980563316	-5470.049967481242	-20087.182013082074	177.22203873714065	1845.7779612628594	1221.2309571284259	21.587139136874267	1.5409325432274352	1.6677076169121672	1.7773671080687048	1.9615769373806984	1.9782582268878712	2.2628430036050475	2.0402391155009356	1.888754731031629	2.1962699696559986	2.2822704398214757	2.21505282943467	2.230077511782738	2.369068771872076	2.465888166187315	2.6333977943055316	2.6130053132836184	2.839296220210678	2.914949908399187	3.1982758862656895	2.9455436307124296	2.774463525694156	3.0188285567264583	3.491824424984293	3.14831590123627	2.98217379850026	3.188203819323087	3.2953849366589267	3.206868809267621	2.8552565149957987	2.8258709263918185	2.881859109013438	3.0630358499422825	3.2029337663712405	3.2211789888848212	3.2887219808751578	3.438305117497359	3.1722572928210657	3.207284700586728	3.1020939012868536	3.4163271197741656	3.713416892256434	3.6983708081888182
4200000	-25565.32319738141	-5427.257270582562	-20138.06592679885	161.70541665504115	1861.294583344959	1147.9042665338231	82.53048873767555	2.9795194996723144	3.2682103047482722	3.3177874329511248	3.2127447555321558	3.159989361662051	3.0442817877344632	3.1841789674040766	3.095617648672855	3.3123580967564665	3.23717246480485	3.2596878811176646	3.0797256650843603	3.005222572918502	2.979390492782707	2.9692530986892454	2.892334374068653	2.883548128838279	3.0714078947902888	2.9392736977141753	3.250640863347172	3.370327965626377	3.29406801576408	3.2488029127790505	3.328286837213989	3.316105329754092	3.4359001645829133	3.6135407475722854	3.4498364007834117	3.389540693990313	3.2990630999097914	3.4629467260390037	3.6403796601356073	3.6034558665532748	3.5436028731604106	3.6063624587042526	3.5323552297658023	3.468202754797302	3.280790038088941	3.3032949381292815	3.300908750063323	3.498286936167434	3.62709438692152
4260000	-25542.0285542673	-5424.062173180506	-20117.966381086793	216.26854732764136	1806.7314526723587	1281.9207232485105	169.1270880101121	3.153960343162869	3.2120204814273463	3.077409526756719	3.1630013984747025	3.194413412626672	3.2814985761915683	3.326560905670616	3.214634795146853	3.1133832911308525	3.112727773044503	3.0174969947602897	2.9881432239326	3.044734925765071	2.922791979748801	2.971548462495917	2.959429311507907	2.985239690564144	2.9493794602851136	2.8656592117791764	2.9792102721419518	2.947873211209959	3.022953028389225	3.080000524350659	3.277881750418844	3.1736979202574114	3.1615722330100207	3.2379995597456497	3.1136635780219906	3.106960184804549	2.9480867064637652	2.972347903330041	2.9406031542339877	3.005709330516408	3.1100911755675265	3.0410628647391853	3.057237335047628	3.058059218505489	3.1617196435003145	3.1990748007591456	3.325528782080913	3.42308730194055	3.44871644664953
4320000	-25562.714676047104	-5474.60821764655	-20088.106458400554	164.62229035128487	1858.3777096487152	1179.3646942385292	10.55972628175032	2.0251526945886753	2.0730010313879013	2.3550551595021667	2.2877941452582857	2.1237580228487825	2.5299985322283622	2.4529505205125086	2.2753577744688487	2.8971328820299234	3.26867519934243	3.1916584862471664	3.953752993413718	3.9018568536012324	3.603387572882662	3.494670867173734	3.576852058869882	3.4740828602652765	3.6835780168790024	3.8822764902209617	3.9705865297796517	3.9836534187841175	4.249600703580217	4.626586229811358	4.8074916230364755	4.842411161605259	4.914038925628589	5.4038232217833215	5.520527026019634	5.428101899269724	5.793603064149157	5.586194898854755	5.47625944571152	5.480625762981816	4.974538921400863	4.855737730345043	4.939966899773904	4.8356045564391295	4.437070546221587	5.230458589545298	5.319397748771722	5.12542003528007	5.0211069867119775
4380000	-25586.728720783693	-5456.311191368836	-20130.417529414855	203.4434352841787	1819.5565647158214	1280.1163707991936	17.521745049543444	2.1545085837867153	1.8952658481615305	1.8338961112457146	1.833946094782407	1.6313842894243709	1.66873561782722	2.027140740170649	1.8938891829937923	2.2511809681434274	2.209881346876242	2.24890098859578	2.6237804690909696	3.082104188822261	3.1609163804966567	3.494867467257986	3.9704779989223216	4.01319567604375	4.623892994715451	4.722358256946259	4.610154876985675	4.2857390233418045	4.361856860434884	4.086741775391401	4.207509643710727	4.401157065086172	4.1938004090972765	4.202196556657521	3.9739495726911476	3.5272738434069577	3.7633440486713963	3.930464158578555	4.0692619562256365	4.083503539979097	3.8753543181137187	3.8500498442703672	3.417320972146009	2.980538891910557	3.277776425412385	3.3876103836853853	3.3742609318093093	3.3747759188371913	2.9748247433281376
4440000	-25582.840044504657	-5488.227467141582	-20094.612577363074	261.17352545181603	1761.826474548184	1478.7988283378381	27.85219973684462	2.7665552730267358	3.067345663576353	3.2570705653020537	3.550729278379214	3.4449016221022615	3.060880866458752	2.907896594373322	3.1585671143749106	3.0548810378964433	3.234895606389479	3.3729770462549697	3.419371602111964	3.2728241295328897	3.437646730643241	3.5791480758144645	3.378171775203086	3.5134880680107354	3.597495275364719	3.675416608404766	3.7021314322699674	3.4332300238299536	3.6023714455274964	3.7590260008922156	3.7247744474228055	3.8295259087656763	3.7971466771380182	3.9845046602091103	4.070204036128537	4.1553236986400295	4.225283712019136	4.174545919845146	3.934409985334812	4.029615886888141	4.02141972035588	3.8660435186753705	3.908740913321024	3.352077880316929	3.4208020947500515	3.5432356043353086	3.709503100611099	3.6183782780058196	3.7761898713865776
4500000	-25657.466141169767	-5544.330264769408	-20113.13587640036	246.5315096015184	1776.4684903984817	1478.8079519361042	6.2655264922926035	1.5055191216606436	1.6225109930279946	2.048941471856352	2.652326583345404	3.1718633137394816	3.418706188761218	3.0528867627161005	3.2601058213331737	3.4297589579588075	3.464818680807528	4.043034342865157	3.5555722308030253	3.661174233685844	3.719119221963375	3.8718848913130035	4.3038995728721	3.528299363481852	3.1909053896911184	3.6452247516162406	4.331519136570538	3.942173416523898	3.984556069672439	3.8836873111612347	4.105003702893497	4.151283195504767	4.135571437977637	4.383203718414356	4.264224838346017	3.849741937272276	3.6461901074405705	3.799424333474623	4.040282115571652	4.081392832587265	4.177295428456645	4.314925789355421	4.192458259415852	4.664866813473622	4.370846861792852	4.505242458969734	4.587467203257415	5.124634628955292	5.194560148828829
4560000	-25703.591124072966	-5575.436552135804	-20128.15457193716	262.93493249742244	1760.0650675025777	1554.2259134200783	0.9525435192208248	1.9706201072758966	0.7744216680475051	1.1503401989699442	3.167131508166378	2.1484617652988827	2.144289787589909	3.1492799281882107	3.6164522975673	4.145606505017887	5.234518804602509	4.925377067381469	6.355085551697769	5.082998798392905	7.157491293845543	6.618727776274445	6.521617564038371	7.868897644589856	7.362747268607018	5.726886967950003	5.31670172733956	4.265180012240115	5.898231025705484	7.297325133106176	6.518980537145428	8.518032927116973	6.9472249590498265	6.346593659055602	6.442033651524248	5.661987083065812	5.098165771771849	3.9335999262078163	4.070107366898909	4.70450858116571	5.446742825776079	5.496692487783035	5.247633712197489	5.170097377771369	6.228118937425407	5.681806845286555	5.072494616495827	4.857018537151433	3.200145053569062
4620000	-25716.200133433205	-5585.259475416712	-20130.940658016494	286.88848135453077	1736.1115186454692	1633.6279123420456	2.8531597899535655	0.6730615251519683	0.43135715409508724	0.9246829846462377	1.7411093377925657	2.649493085939285	4.035160713795546	5.672469580994766	5.178139200883088	3.672170551144944	4.34657935782026	3.8254056289305907	3.697619043035544	3.8666828804187614	4.721736601838786	4.268914546674293	4.0364556073174525	3.418068303884913	3.598800322257402	3.3029715609431447	4.014603123123572	4.110208507192955	4.432732042885222	5.318997007138936	5.205130056276463	5.328836763113426	5.211149056104886	4.987385215402558	5.193445689203353	5.021777802814125	4.720537285963048	4.353180360972816	5.070814108131001	5.245071110669488	4.624715206211557	4.679907396704307	5.284935180867725	5.525745328313927	5.793810833787297	4.844344278173179	4.806469674010193	5.511717199641593	4.651877107453707
4680000	-25585.38161416976	-5474.030079096811	-20111.35153507295	251.9055007287567	1771.0944992712434	1534.1045824731204	398.7491783052005	3.8799259687152983	3.819622784166307	3.8079588043718666	3.816458124529404	3.7739127931341043	3.800387795185853	3.8206838517731363	3.87338592436603	3.94088689884154	3.939834055280089	3.890519556311449	3.9488740841299865	3.90246946528278	4.05360246959204	4.027154853138554	4.067294693940581	4.171304920551685	4.157870058933894	4.212154128529334	4.200315704752822	4.138330760113805	4.105696788157542	4.092844066183569	4.057538078437854	4.0353333413847325	4.0551329200522765	4.069618408488207	4.117305871867415	4.1836275452346685	4.218797270697917	4.316326361910541	4.354204630830319	4.268416225218395	4.287746689624049	4.280929658111936	4.19515426324302	4.13456587149837	4.137903805222916	4.106063826615705	4.126167439552554	4.138780143431581	4.022417240438633
4740000	-25584.62555664112	-5442.2358614443565	-20142.38969519676	257.14863359287784	1765.8513664071222	1529.0404024996362	856.3697808757569	3.685504767986811	3.666885113995192	3.72670367052954	3.694409051881524	3.7085614904226167	3.655836285197187	3.6887577372476503	3.660340853124562	3.6514758109910197	3.6738652271712056	3.7418100541321637	3.7538491783098724	3.7628525782803086	3.7722292663673067	3.728557327122294	3.745277356431048	3.7674627992796212	3.7625446639281233	3.883269562773499	3.9257763433197908	3.878770034483378	3.892334967572675	3.9166836085939414	3.917198015158958	3.916356021931667	3.941431128844369	3.9320019699096473	3.9225166072030033	3.903726965436119	3.81708371051972	3.776417850649045	3.765156519273133	3.8086013935904677	3.8417835260668185	3.812511505911912	3.8358401423690003	3.8626323192169276	3.8270957837994555	3.8596945519282113	3.903309244272411	3.9346348139510865	3.9122112837054384
4800000	-25561.40504452833	-5414.505153133372	-20146.899891394954	256.52240270451654	1766.4775972954835	1509.9573420617237	906.5964084843931	3.832754278266195	3.7961002503008667	3.7381053563907263	3.7176944156803255	3.712844701100678	3.6732340898633353	3.7088786783746173	3.7080692953698766	3.699988180920396	3.708816988813881	3.6705302157681094	3.6905345992741263	3.6762311364780538	3.7069418428491727	3.7076313279876776	3.657087172787677	3.7117081339571927	3.7433615659182524	3.7160471712222845	3.719907000777537	3.7150696346437613	3.6752350075560622	3.6837890763193353	3.657744669265132	3.6598998446216036	3.6101631653581556	3.654320907926071	3.6494478532294288	3.670697916079621	3.6963106924632103	3.6741392677336004	3.683867777577281	3.7540023831165175	3.743808935617466	3.744589108310723	3.801148184021048	3.801107928696824	3.795420742184231	3.84608078441422	3.80455691752706	3.754689338894895	3.7679902098016305
4860000	-25570.155728304635	-5448.496357111813	-20121.65937119282	192.30416547465398	1830.695834525346	1367.940562663392	167.92678994882894	3.5125784225721763	3.449760265066182	3.4311516817490806	3.391223504620914	3.3051308634278915	3.4118477326963808	3.454202700740601	3.436404074553733	3.3961360326590717	3.4253682692007574	3.5006172099524147	3.650629857489707	3.658502561096487	3.6260259515430486	3.5099132788814917	3.622071761843482	3.599169592082156	3.690675231081527	3.67998274191928	3.5281594319144585	3.42750383635367	3.4694858732131952	3.4629913593806605	3.493864415453876	3.5689458992639564	3.661707299636628	3.72715758747427	3.6833276686951417	3.5497158609613204	3.626219611134497	3.6325931753972935	3.6390905981176225	3.774653609131699	3.65413805761396	3.666108633996636	3.7064945593008694	3.683077576987272	3.673793901589518	3.651215821760945	3.6566666280734603	3.663395707440026	3.654322248629019
4920000	-25643.86376527611	-5516.272985068246	-20127.590780207862	178.7285271013146	1844.2714728986855	1329.9246597344666	28.100227800842827	2.173077376475226	2.4116773921797554	2.507166654574158	2.3078643265525165	2.7429690201325974	2.7090504601774477	2.5715906270022724	2.4145657875467696	2.641106669912462	2.6634759774381083	2.182775389461511	2.287734436836507	2.3362576738188006	2.1308542827656045	2.448150745104373	2.754583961699536	3.1021635197447788	2.9604560956987775	3.0841219459069134	2.9447365847672566	2.9168697621724284	2.7925020618787566	2.723580425602535	3.1343425831673506	3.3610527141581517	3.1090903291211136	2.989044415276105	3.44923592062319	3.1896608314370765	3.0768700833203453	3.344566621830955	3.266361297386202	3.680356305813427	3.5416060006183274	3.4779015591248807	3.7383303525007676	3.8180194824272586	3.486537637272437	3.146460110918674	3.083960807352361	3.560333987238131	3.542292998394579
4980000	-25694.901135245982	-5578.130645237946	-20116.770490008035	257.2591526789259	1765.7408473210742	1456.6432043225177	0.42637752727756273	2.7593608604247546	3.7888905897938776	2.3197737936294653	3.9719496389802758	3.247428601109081	2.4772666931737586	1.4288393738243748	0.4769279622268837	1.0197763731504725	0.7776881207131818	1.3423199553208316	2.9483198627722134	5.621548628807572	6.525832880863095	6.6575456273913645	6.218149601420893	5.661547549749632	6.461412435267285	7.7598095372362526	9.447635873635361	9.757296502838765	9.029794220843664	6.379401678274842	7.773467190180053	8.730500400263974	10.72591916116146	10.213351236961968	8.870553597397189	9.524637759429734	9.449490180990217	10.153552741414053	9.711807700798609	9.341132436340942	6.592854579490413	7.50132406746147	6.4665427625524465	7.0921513556297215	9.545485546560869	12.710122806276514	13.827668938200022	13.525054265027318	13.312830395096306
5040000	-25575.83084163184	-5454.557780854559	-20121.273060777283	228.00824810624954	1794.9917518937505	1401.1658233900318	94.46790573372326	3.287388194377047	3.3333076028143145	3.478489892528813	3.291702304877967	3.1826747859299673	3.380170191068208	3.43363674925041	3.430135214434979	3.4475630996551208	3.679554608060241	3.5964077876979794	3.5940937255091834	3.6303222019098613	3.780264410868618	3.56512958199648	3.5611893447131084	3.5846472612176217	3.5991903375885754	3.5839789112360343	3.638367481227083	3.6786780181084935	3.64695069499423	3.4981037928535015	3.5095898281174023	3.345942207694249	3.3301581999907497	3.41140121369907	3.5087536092824827	3.4604337975158472	3.421883236991309	3.3231811133976437	3.1191612444897254	3.191301068731973	3.4108440407113507	3.300399678933094	3.3346704719515152	3.3695366041343155	3.4944746561954845	3.517915644589251	3.5995004445148866	3.5500886671483274	3.4109944382825694
5100000	-25532.911197347534	-5453.114675823843	-20079.79652152369	253.1843246339881	1769.8156753660119	1437.229265149277	94.19336876510413	3.138864643180833	3.286904850680002	3.5237019983334847	3.4214451456602175	3.459782568679598	3.406688183480639	3.4735805927251375	3.5939412916108457	3.448998226183649	3.48035063956411	3.543504870446387	3.4092104415182543	3.3939768969505764	3.2676699008032597	3.227221299482285	3.1000731911434194	3.0817463674434347	3.1338192471656203	3.021798880957674	3.2431258941242356	3.064055315949518	3.139696307043041	3.1687781142842444	3.209300207078162	3.117536867698663	3.202926030491233	3.192627454434872	3.292774708497597	3.238500295496434	3.25242255560351	3.256890854248215	3.1993799746995633	3.245174531064728	3.0880908582597204	3.173026486188106	3.2901374647902437	3.353052828453595	3.382025252617722	3.5011068880387795	3.492143531881012	3.6921988120892015	3.56171774819496
5160000	-25617.879006995958	-5508.877853996381	-20109.001152999575	143.08561753048903	1879.9143824695109	1210.9363666698823	4.855878517113193	2.3181828923348227	2.2883886957038264	1.822409251837882	2.58755226839071	2.7912608026490187	2.6155382811260073	2.1785110832140875	2.1773546921242635	2.01751775570726	2.076352793841127	1.4139538377210457	1.8052935491659983	1.6708235284431363	1.8618416362163455	2.0449290713063664	2.3390152273930895	2.23174836215366	2.22339560206858	2.7655455289755366	3.232483557731097	3.676692695804804	3.566198459370329	4.2568204371753255	4.217176690875668	4.361779131291962	5.485070131549911	5.117899165227513	5.437076182868106	5.602408932033896	5.527265925804533	5.315416350979235	5.3277486092427635	4.854415248595965	5.006710814298484	4.69926322925051	3.7562657398519037	2.6008978689823166	3.162970880085192	3.348596106651078	4.205000008751513	4.77776953662697	4.335597435675504
5220000	-25577.889630159934	-5446.795566531594	-20131.09406362834	161.71783869387147	1861.2821613061285	1241.7044353469769	87.0959023812454	2.793079713396432	2.7858191775136953	2.7903387175817356	2.949868717747909	2.9330460509896588	3.0766424959614214	3.093237143245494	3.018059539698642	2.962982028284856	2.992554118999445	3.0231283527187935	3.0147492330238275	3.116249324394782	3.1117368549042643	3.117048422901254	3.3429538093901554	3.2229915865041514	3.167169498369576	3.1595882221826805	3.1389339316402007	2.9984468103530553	3.0108617588915934	3.0804474844468497	3.098375700784805	2.890479815357151	2.951460457821868	3.007257376464569	3.102864365096011	3.0094957538769673	3.0625931656773515	3.020250391259852	3.1781585636011074	3.1522843848137687	3.2691150580432873	3.25046910723585	3.26227231767343	3.0810948932246944	3.081783448851248	3.088397224807495	3.1873495678218253	3.32566286778176	3.3422192179222385
5280000	-25530.07783492872	-5433.8798978362665	-20096.197937092456	183.77304472892033	1839.2269552710798	1255.3665083965045	235.8602364414823	2.7546672726466643	2.806753619241978	2.7689540023686634	2.8385994543057174	2.899738664046969	2.7858260439715035	2.8470122824807014	2.852962939134432	2.872474608990463	2.7313984631948682	2.6497259413522887	2.6210703171613203	2.5777445668008587	2.7402678997473	2.6611078283998837	2.5957919870299317	2.7856752123187025	2.795479832902131	2.933421788691669	2.979012882146168	3.0217072152767175	3.076010921854242	3.1823612944852266	3.11801082078526	3.1078483910924524	3.1275987552987408	3.1528349301572303	3.1287829268882428	3.17322913653963	3.17306253887034	3.2273894411977233	3.1557531039741216	3.185407850334487	3.2789152979151424	3.3403974451998164	3.3249487063617638	3.3935751684475837	3.4016258385241835	3.510235411159731	3.523974435437121	3.544756273017956	3.434323218974509
5340000	-25623.851920708064	-5516.410224309032	-20107.441696399033	169.6454232636523	1853.3545767363478	1249.3347530941514	7.588570458575665	2.041919486974086	2.2619999796623493	2.024227138602103	1.9065534605185155	2.1772078298458135	2.2598986012572295	2.201084286687486	2.308895413357127	2.3201108355207047	2.490160186624604	3.130454276253118	3.3703060818747064	3.05006356596477	2.813363021175515	3.008655051200825	3.4763188148930246	3.2503218662924183	3.358450284252792	3.960627175655927	4.497319372234121	4.2281883054326626	3.990606923484572	4.051053683569548	5.117216351630708	5.5480259379395225	5.0562712372799075	5.160973247746327	5.721671030564584	6.353860691076907	6.701097226103974	6.3461842708437395	6.123750514299672	5.602192815069893	5.042500978064503	4.716125906435547	4.916971066443168	4.756498093985719	4.612094660059559	5.059864305619447	5.215844972975271	5.035757266387475	5.437900799860457
5400000	-25645.869192624847	-5500.806191005275	-20145.063001619572	176.51474671245742	1846.4852532875425	1252.7647091387273	5.524989094286891	3.611000357570542	3.9553970766350393	4.194665774718906	4.2648897536232235	4.495324696854836	4.414596333528403	3.953953561999013	3.3153749581802976	3.9297501859892727	3.6536784024624063	3.720159830282115	3.7829633319259477	3.552151908951233	3.1110390328179798	3.8745548763968145	3.9747859480749383	4.112909130183391	4.4894529925192375	4.366810726970052	4.715537513308579	4.628910319995805	3.9198915202692506	3.8686044437125817	3.6635997086680865	3.455338053137179	3.0027270107859256	3.2993550905631324	3.070777337209867	3.1670707403794567	2.5859582409897515	2.588497839892385	2.01052408467159	2.4340959676958405	2.3410658476503006	2.3654802790578464	2.164616117335905	2.9535535716244103	2.828125360820759	2.7948629200075277	2.688284054328292	2.1885974287897323	2.3739386918979823
5460000	-25650.287019647003	-5522.171713889276	-20128.11530575773	200.8612609636301	1822.13873903637	1381.1401197199596	10.848195104981782	3.7592553358696867	3.409309438934346	3.4368751017322543	3.563162532854709	3.626242120038953	3.756057284029266	4.230978280584283	4.055100152945063	4.567603430216333	4.56966405280824	3.9986338209219388	3.9737641978996674	3.705887386104135	3.5739322096480763	3.6001675149951025	3.4174389299354075	3.0167698306067927	2.229289172563539	2.499195018114201	2.5858378644146853	2.7055981081512734	3.027342704735335	3.360894892773281	3.988074835872598	3.9369272895239456	3.6516492722034313	3.623645004413052	3.7446281001422346	3.891535157318189	4.0294138521505065	4.191755685606946	4.409343197611607	4.220524401310401	4.371160459372965	4.050883231644562	4.0070680510007435	4.074859667680512	3.7374114735701625	3.884703921831571	4.235077038026711	3.7118882532104016	3.593578829558474
5520000	-25691.549059238154	-5521.349884277648	-20170.199174960508	199.17884299842362	1823.8211570015765	1328.0080000112164	4.670702663844898	2.37126037260717	2.0423830053121104	1.6202124442643626	0.9808238612746878	0.7864669248045375	1.2414537983444713	0.8014926978906676	0.9711892951004628	1.5970091072518051	1.810112489200511	2.930773159829359	3.0516776131712255	2.6814319741353025	2.734758201465133	2.6706800295560833	2.064285674832889	2.7734540402021977	2.5196043152825833	3.1687468317558487	3.2200969379206428	3.3846736831192854	3.5158052061769407	3.092608186470886	3.120053498887618	3.819507831926339	3.9184054751902235	4.255438305115012	4.437419337340855	4.743293200044264	4.206447842678826	3.8027424741486175	4.136123348854436	3.7670647037100404	4.129518188296814	3.746941182988788	3.5412183193085447	3.9449228873083912	3.7105229556453274	4.25529896146431	4.310162664735357	4.2068890461571185	3.982648542353788
5580000	-25644.34883109106	-5541.533861536325	-20102.814969554736	205.34688421131517	1817.6531157886848	1351.2177882690025	5.964836384905999	2.7485900860214763	2.364965226375733	2.5885371373145714	2.7726135948206467	2.6548316855225655	3.5219351214636965	1.8612265741818024	2.036769486318046	2.383304954016077	1.722325764730671	2.431030876985884	2.2574272699807727	2.8629282106535143	3.174854787900809	2.879506643555242	2.1219456289413516	3.0318496691140298	2.954674535150619	2.993670255073652	3.6908258727315597	3.7188254567548444	3.6157820636032296	4.488638872303897	4.137637181387326	4.74492649114125	4.997117598170208	5.210764900417249	5.192936332518753	4.86771792998437	4.766774872661504	4.532668490131765	4.180766261373868	4.749343207839637	5.159005279845225	4.984439936733644	4.602465504800237	5.316790082019304	5.124448359853759	4.460508656867984	3.484260897976723	4.329014667738811	4.475952027842299
5640000	-25558.563626657935	-5447.489652084641	-20111.073974573294	172.86686070679684	1850.1331392932032	1263.9635684739485	222.84321457537945	2.94879240827187	2.9023887257335237	2.9684164544366656	3.007935950392562	2.925831676753525	2.975077068994178	2.994611135207737	3.064111994332587	3.1315627750869575	3.141806933767492	3.0924330732671503	3.1737246465917788	3.2784250137567987	3.301969751088904	3.348386410308574	3.4568489783964327	3.526223527597883	3.4935575040322275	3.4996924602269917	3.4940484017548536	3.5756512514027654	3.4878328982004474	3.3744233642250503	3.3178602314255086	3.300544173746292	3.2187185597355037	3.258516622306569	3.346100757700097	3.416326827540328	3.3868710413531224	3.54446845186663	3.508866631676711	3.5643178021258937	3.661166785860025	3.6412316039536043	3.629710025749228	3.643951631175609	3.6939622739532143	3.6739194752491735	3.7785050044059076	3.7619410257734245	3.7707212510454324
5700000	-25651.395377245175	-5514.977955530972	-20136.417421714203	204.83511872873225	1818.1648812712679	1351.2346021883038	15.671406922600074	3.924121635840308	3.8619933674644376	3.9176315753986115	3.537637011580296	3.454204430607549	3.328732251219788	3.6270872233516513	3.5999738449769865	3.8466258980691714	4.677757495205308	4.965171035135791	5.012693429395339	4.77915399902831	4.7316702362978456	4.5230942409652455	4.529316497908065	4.244555081305381	4.181148554737343	3.9763716738939543	4.303038493890467	4.197165147795329	3.7612850006665406	3.8497735438560645	3.3857187733678757	3.3706157989390704	3.0995543170661883	3.033545444047114	3.307484926581504	3.1910608558654445	3.569073053691283	3.688973000648829	4.043906925343174	4.221487876731887	4.5460895281332006	4.873852691995751	4.8567260459816906	4.888695825164401	4.832721424457039	4.651853943114507	4.972168662584856	4.858473655919144	4.722451276373597
5760000	-25672.741091475007	-5536.202380994322	-20136.538710480687	191.68134248753177	1831.3186575124682	1269.1376222738616	1.97997455968208	5.104551670290281	5.693917618577688	4.453203770843963	4.504343911895534	4.269472415941688	4.53419836538992	4.661179672889323	3.96398218144588	3.2524971210253377	3.826979647032108	2.7443607349434327	3.1433353927297754	2.611698727689537	2.9832028402485946	3.5016176868083657	3.1828588833007267	4.025251915160275	3.5107691008845885	3.4477601064466947	3.6512482506723445	2.6629371015669085	3.0517859983777007	3.662387145817766	3.9744418112653763	4.385497273074341	4.317109974417096	4.296960977284577	3.5478128231683494	3.8165762779258836	2.94172497123338	3.295050248801406	3.450995783146665	3.385386153933701	2.3616889234793943	2.907972155545352	2.6059365672028285	2.9760027223461236	1.5899539817967385	1.560837384246459	1.4334673713579236	1.3739728728790985	2.5629275423886577
5820000	-25747.631344428017	-5593.046396564693	-20154.584947863324	199.60860333383994	1823.39139666616	1327.7696792981592	0.36830678202640177	13.708215844563746	14.697848715909632	14.696008931824306	12.85015292101544	12.965702853677458	13.989446132922335	11.139141294169303	13.061204535149452	12.486031891168343	10.866974856934009	8.168164400071557	5.785212673714256	7.4218859778813675	7.486977099466256	6.901460205691979	7.588455171806375	7.877177262088096	8.29370067096784	6.306547571170651	5.175424474647143	5.421582948974781	4.51192016445033	6.3490841532899776	6.517562251397928	8.84075758892117	9.446684894679876	7.1213891686233834	6.108868932499304	4.9274749159698565	4.031267958515345	3.762117816902646	7.471590283074601	4.5567792109351375	4.307554252120682	4.280660923202067	2.1905198508014267	2.9100541293611544	-0.003241556117194122	0.7682734171357207	1.7578961153874233	3.280168828652152	1.8624148524641284
5880000	-25667.61859758261	-5567.9306981033715	-20099.68789947924	181.200227635147	1841.799772364853	1317.7285962021488	0.9155184800061555	6.122423150762679	5.0455126869574025	5.137644724355886	5.282932770541918	4.393526313076925	4.242057319303661	4.341322713094571	4.427418517987869	2.7058209502393256	1.9507978326108435	2.192316895870004	1.260893298061811	1.5860912371688816	1.9552285941695502	4.342295300652052	4.458483315319762	4.186597587154954	5.385441648092275	5.209561718421891	4.829850843672327	5.479240501655104	5.706910210438572	5.871213213037579	5.442973202779681	4.383737530454554	4.368906366796394	4.939534107735549	5.171888872903959	6.02157374370213	7.516560371633517	5.994677362111597	7.541728145694012	5.808936410715879	7.539622971217105	7.233741434204065	8.037224042660355	8.688485590594068	8.959787731585426	7.7108744365888775	5.4425931304537265	4.750799463389419	4.373712282839517
5940000	-25704.18783691201	-5572.805796312548	-20131.38204059946	147.5923081883486	1875.4076918116514	1249.6800075466842	1.2173395990624314	3.1717529439961587	3.022234743862625	3.20973354796451	3.3860468647875974	2.1285744222157756	2.1157627049771066	1.5059523488634623	1.336381258984947	0.5571809265823161	1.6707469533659642	0.8249109325664219	2.518444390093098	2.7367542542675256	3.1093811486591862	2.288812029080327	2.15113889599807	2.1843530755279774	2.8431889019592766	4.556186579588801	4.8997251691388914	6.799563405031996	5.957770162809596	6.748167526048716	5.274385657745892	5.56742135806659	6.424911352668216	5.332558816876063	6.165463316427304	5.482007724915968	6.2980805746538016	5.302404392186454	5.087729744874375	6.314092315458359	6.812344065262883	7.685640867821682	7.482871775974055	7.465064261855767	6.535136009162176	5.766472756592395	6.164610081575782	5.660777041736628	5.694977559122602
6000000	-25662.935277692523	-5567.903829199735	-20095.031448492788	180.61036291946712	1842.3896370805328	1314.5246122812366	0.4681870332526128	6.424093710976155	9.061616611322204	7.20015596107939	5.786173255287676	4.4034849252808455	2.5168869967706464	2.667428345537853	2.828096028286549	0.6747105151524215	2.113358315144316	1.9425966602049678	1.1674148358651064	1.4702147781060957	2.9147971298219972	5.207513294822897	4.788283520063414	6.01359761112892	4.514645971624015	4.915908236582983	5.266982640075722	5.02338109088114	7.132252241860235	8.303695375092014	8.677175267530831	9.773039223586716	10.618411872325623	10.324657095039822	11.897872361365314	10.994074968087933	8.709497339876561	7.647253159938957	9.873688194345645	9.819931769471971	11.621704394002679	9.581789567404908	10.224143379282605	10.65899828846479	8.957320222210031	7.715141501807445	7.503836770683438	6.584048724005632	6.626227017899242
6060000	-25701.545498950203	-5569.136421828405	-20132.4090771218	190.12179549467686	1832.878204505323	1322.5497837966475	0.5981860836817863	4.8887395222347845	3.8113788894658622	4.491893721398917	3.003901889006866	2.9681503847420965	3.972601035306397	4.998877724825004	4.068035437915733	3.0585494830853204	2.4719911126998224	0.9965994719124237	1.2549924321816934	-0.015542396574938167	1.8080024321579389	0.542550135633014	1.9768456538217296	5.397543801628144	5.340096908443788	4.752295763534736	5.697698195053087	5.036981959713732	5.566407028475522	8.446071194387203	9.628300792620056	10.221401767432496	9.369251288773325	9.739617891718286	10.483807844082872	12.815144228940603	13.766484777984022	13.999301893235106	12.837689461158774	11.195105075760512	7.3682340509405275	7.0610267165383	7.748495544668451	7.451391620595485	6.979909468617563	5.9963414025730435	6.363221001155469	6.8643175121337965	4.591148678906481
6120000	-25604.026080127212	-5475.9550119395235	-20128.071068187688	150.73694642078203	1872.263053579218	1269.4933093779239	191.22701050971824	3.2386382361067567	3.244694893244209	3.2172516761585617	3.3337925850885193	3.203874377400352	3.1357548887194344	3.2556972343063157	3.2956161453092663	3.231524187827125	3.2641897429722766	3.2636442210342995	3.325259294968565	3.3775314584405733	3.3696749130770853	3.283072302306978	3.303800260751683	3.3666766642237342	3.389426120762974	3.4303452031179527	3.4405309381594766	3.472420603128027	3.474459354299709	3.449735336978902	3.472088209449612	3.342296994146799	3.3789956432325376	3.562390250561492	3.4664003452729704	3.5764618567885345	3.577538506882825	3.4296484947701766	3.4396680107628663	3.312653032385431	3.516562592347536	3.5529316178756565	3.4819427972188053	3.5259898440955157	3.553073012919424	3.736568202664043	3.7350807692095205	3.723998439968678	3.8158675039142818
6180000	-25613.089352983374	-5506.4234275287645	-20106.66592545461	231.65387065210314	1791.3461293478967	1449.1127106473248	23.33351822620269	3.291489808259302	3.418671910739142	3.4584220300552198	3.810200419521194	3.748128472293174	3.9589134809094175	3.8670310787631808	3.5481249682209683	3.567075399267737	3.9550590925117066	4.125255221922309	4.029561372524162	3.8459678276308065	3.7908632588411426	3.892781926204939	3.8158660267431044	3.8445238988642667	3.8230831669338254	3.8489604535017747	3.5909906362849346	3.733425005790846	3.7098548527154467	3.8059242327086342	3.4346043354978506	3.3605964184461734	3.148531602422655	2.840592127356635	2.769314485455501	2.932937426869867	2.6960661456171433	2.6774506883532405	2.6897240916831207	2.5565620153629958	2.3714563453522715	2.8531953830825114	2.906267036311892	2.8383308386952786	2.7391064947603443	2.9057416409977366	2.5771029381454933	2.6848093085283202	2.5662603185373465
6240000	-25532.98824717326	-5430.807796888909	-20102.18045028435	145.55943834375512	1877.4405616562449	1190.0177157210403	197.80188408089057	2.627032526382431	2.6597406227198825	2.727903968247886	2.7745208648016804	2.694231007187463	2.8578512498792774	2.8943811018804735	2.8470414911532997	2.9280958617054806	2.9538819402862533	2.883123302892786	2.8790286079229475	2.923226267023368	2.870675595223881	2.9388074898223966	2.9656568604054026	3.0212897662012947	2.791381435316415	2.968617779515739	3.127485551582515	3.2631165054661757	3.3064775091131096	3.5042093090159714	3.3696001573641245	3.416111685244469	3.416164498265345	3.331822898054039	3.343193857376271	3.3676404185947133	3.40326525061928	3.433300660314894	3.3121457540319597	3.2557349133541886	3.3049743280045827	3.3153430320987214	3.388226195292681	3.311582128245253	3.2949911505777436	3.245101831668058	3.2494037726040252	3.3056670486038557	3.3489832635094343
6300000	-25523.635226954462	-5436.969671606279	-20086.665555348183	171.0185810553697	1851.9814189446304	1192.9676838305281	51.95505233707987	3.6444720693698613	3.989413187603793	4.059471688209288	3.899829094774422	3.657911349387317	3.733161646122141	3.484595315250112	3.442883133758894	3.640781093838127	3.8078038744983087	3.7993213700171147	3.8501961028029736	3.915017435361842	3.629276837319909	3.449516930673453	3.184904562080792	3.136054932818523	3.039713327587604	3.1369095945229115	2.963381928044561	3.0063467970727356	2.908176071142618	2.8740432015481554	2.850834628245525	2.82349566512897	2.742506561220683	2.6743631418237657	2.7809666209763915	2.945145540639024	2.968052707448319	2.817806615012001	2.932905980379491	2.819910163775449	2.6856643242911074	2.779141416993678	3.0007608730409454	3.1435335156024777	3.191709649394047	3.236606812635307	3.3065524025135185	3.301223107913365	3.250614615795382
6360000	-25586.65997235477	-5498.745165778442	-20087.91480657633	169.56608964487873	1853.4339103551213	1226.01237569911	8.3507407677425	2.8877938783851	2.88612815077825	3.6223886475632194	3.3681002710068957	3.668084229594949	3.7857585272494934	3.1948189548278574	3.0594572197137824	3.3582514715508296	3.3394991699603427	3.180834550890666	3.1235641103809164	2.6671142862953747	3.1274615669709607	3.1654032804616605	3.86276071920912	4.100081433285294	4.545657035964473	4.3555632919326435	4.099118292379284	4.086857298112803	4.167011463221068	4.406048428284854	4.1634399480564515	4.068663433093019	3.7916831037610983	3.2507105692364315	3.147753438104647	3.054744533900273	2.8940698732017758	2.5648076908942365	3.456922519591156	3.462025371959394	4.0008491880323	4.147262660825475	4.219032230850641	4.35428452885128	4.355466200357923	4.4954886394628435	3.950338724912314	4.029296010539522	4.367715280606717
6420000	-25523.5410886622	-5409.874469176707	-20113.666619485495	157.8224889922139	1865.177511007786	1217.8516346578706	384.5743539200261	2.708074011376011	2.769622134583101	2.751285660658848	2.885128138641854	2.8864688848515923	2.870369171657452	2.7802866783593894	2.793733750293923	2.752196594335637	2.7294806008363808	2.7542345152037866	2.7827957838355655	2.8448453184468083	2.9220498505422188	2.934625095751003	2.9103981581869673	2.9498110239967428	2.9728333389219874	2.9716965133371476	3.042768429539401	3.152614768089786	3.1734826917259955	3.172563163861578	3.161627058942823	3.202032716708595	3.1920871484732793	3.1923053071681085	3.2261101565708286	3.2031424741792005	3.2058892634754255	3.278848567778871	3.2593143127448556	3.3676804888443117	3.43286655320275	3.592399232457682	3.5857651536960065	3.4930707171697235	3.471033369197534	3.4766930592528986	3.5036444269628046	3.521490845160185	3.54911885045838
6480000	-25547.266478600795	-5439.819990412569	-20107.446488188227	207.291160391305	1815.708839608695	1345.4554160772198	138.10552020868317	3.322764708812265	3.3903177453202256	3.454802692751347	3.4765653829039627	3.425468694033502	3.4829487656991787	3.413633489007769	3.550658711176283	3.5330708585665445	3.525025048684508	3.461673080981581	3.6351430450200666	3.567319821881373	3.5790478061688598	3.655702958144025	3.5727127980680553	3.686022050010087	3.762335922454553	3.753633779684453	3.75970734798136	3.7380208733302625	3.716948534617794	3.652659104633386	3.5033447692514725	3.5488315352318947	3.6379403791500677	3.7356298625775675	3.7722613468345534	3.910892139991287	3.911871752376347	3.86942076490884	4.020490987339277	4.0853537382405	4.28437538105905	4.163273640836864	4.07709942529995	4.109413034653906	4.121088873355186	3.9776650637772093	3.993415212199985	3.8283252936292715	3.723937521772354
6540000	-25602.939107697137	-5495.253011086772	-20107.686096610367	227.55863474883026	1795.4413652511698	1495.9382521208183	21.18788565254955	3.389767228061656	3.1019237471633003	3.0312024638221695	2.804278422068687	2.9827601626953966	2.8683379803953217	2.6665601746735956	2.8999285640693047	2.9448497995821494	2.6697139202521303	2.571784166147246	2.485057378804266	2.5650207908436893	2.7509657984076172	3.093796877204844	3.2336767690133192	3.160104446816097	3.0621133864690964	3.105393848091071	2.847049261251726	2.677315502322855	2.591316478214464	2.6249763370878245	2.9294910163000987	3.1618447301933883	3.0706628628654156	3.071522443150783	3.117300457092247	3.692765923575699	3.6856233220269	3.639287297843325	3.6000520874857584	3.786930066597168	3.7385863796625545	3.804372013761599	3.8697720544927963	4.024677623231008	3.9284890935987775	3.9579102701595428	4.10462352026081	4.177900380848001	3.91579184466908
6600000	-25521.382315915558	-5429.81860301656	-20091.563712899	144.1637524165307	1878.8362475834692	1218.4421035946364	321.2010723481512	3.00143355770946	2.9574377698623087	3.006147120119993	2.980369503826699	2.9872254412443757	2.9781680140335505	3.0429826867923038	3.1649571743003153	3.1736549693930636	3.1806755615588416	3.076183957853616	3.1509893802725797	3.2327909186413106	3.310395019415227	3.324858026337492	3.2654865874375267	3.273175888153051	3.290506545021707	3.2084959525306695	3.1763087511559136	3.137528525762901	3.043314246636778	3.069576896695935	3.162800136197586	3.2578179093518407	3.2334672371503417	3.2623586004794034	3.249245305846092	3.1939890777251643	3.2537880399290837	3.394771499864307	3.3302297296628978	3.2837578565540855	3.270206976938118	3.2591435699379767	3.3850399192118146	3.370006483740297	3.3419383597634176	3.2777231843052443	3.3688756702870957	3.443621532107627	3.5035688246645527
6660000	-25525.949142485	-5410.736308691559	-20115.21283379344	171.53130857064124	1851.4686914293588	1288.6830651687553	615.5809496667126	3.25847924802244	3.2419307690581074	3.3075948976984475	3.354070094869322	3.36296668774634	3.33846568646184	3.379024991085464	3.341905990727764	3.347047917912129	3.40171561052629	3.399339136047247	3.3514479730149875	3.282633601830835	3.2517882728395833	3.2793171176553724	3.27002873350183	3.255653687447348	3.293668984200876	3.3191131238873552	3.315815789088171	3.3761796701779603	3.3553959401052396	3.368386562987684	3.3529958452395214	3.367322194861429	3.4158599893584305	3.38203625401988	3.3960752008554964	3.4662585003809285	3.5089269911669514	3.452801231142754	3.430111093572582	3.4851521812183437	3.4907357426667507	3.503542667755236	3.5601677629228576	3.5338159931771886	3.549285375159235	3.5072519286081496	3.629335344527572	3.641830455016499	3.6765046638001944
6720000	-25517.11523746535	-5411.456634891404	-20105.658602573945	191.31686952213153	1831.6831304778684	1316.795488610194	836.0407254452954	3.7030287107134248	3.729397644925441	3.7317449469638446	3.764711794137227	3.747388058485052	3.7626581365859755	3.773355840084312	3.72881149059802	3.7223484079370186	3.6972728672675426	3.6680643166384708	3.6059072515326642	3.6121420226223404	3.5971455929382152	3.583512863066793	3.602450537501561	3.610608275318448	3.62126829453022	3.6187419188653216	3.6029633230738822	3.63679335951878	3.6646524012038744	3.6414234410470976	3.6791960883621138	3.666830908548558	3.70298217009862	3.6943019112510145	3.642341894235256	3.617220389641031	3.610859044917853	3.6289209835984217	3.647499721204583	3.6632379013616303	3.653996118790499	3.6621458244071117	3.69467618178413	3.7453096394688363	3.7384062559409736	3.680902116837439	3.6762661233772023	3.621042696986878	3.638550173407656
6780000	-25536.927550943787	-5413.593723439664	-20123.333827504124	198.68515245068164	1824.3148475493183	1331.8916519538614	707.4217746527786	3.4886212504651093	3.567409150651731	3.660225561928558	3.6583037930213735	3.679673734240739	3.7078390208927914	3.6724378834052978	3.616792777662626	3.6616205497094247	3.616286551886508	3.6443169126074975	3.6666519859122255	3.615938254221054	3.622686504418878	3.5928299765886464	3.5939374450139683	3.591147534629721	3.592015145702639	3.5664801206732464	3.5643351191252157	3.586641518474004	3.607162654194332	3.5877714929510756	3.564615912402117	3.5132009862345743	3.5249720506408893	3.53099315681919	3.5106405204300133	3.521968145367944	3.561449762785018	3.628025171933269	3.606854070560461	3.6261003134400687	3.6313459214860533	3.6811063623584497	3.67434077386202	3.659931051788234	3.6469724762054683	3.7330991186107494	3.812828562539129	3.87219630976377	3.8161806570579135
6840000	-25527.63594336155	-5458.539672943887	-20069.096270417664	187.5257721566544	1835.4742278433455	1304.6362956053135	86.41351966448288	2.8033086372484313	2.7513013450300714	2.610021639485346	2.9977736445164767	3.188485185974692	3.1026771739793744	3.0124218577535817	3.3437908363104776	3.3398229785587086	3.535036479717756	3.4429106081754286	3.42922945578456	3.590480495641711	3.590530558188084	3.60415156758893	3.459220501886172	3.4644370105274365	3.4125888641111928	3.392109715499885	3.3932176417007556	3.497672984625697	3.4901638119061467	3.4203631443177667	3.5241821842936183	3.663799010681216	3.5796957162767207	3.6452689317629803	3.7069936434789965	3.7075387004224876	3.6968881704899825	3.5164601011065804	3.5852966664316543	3.76747892148126	3.9081359012857444	3.8545683871894036	3.645780774680479	3.8603985251359845	3.9235811132698677	3.8910326352425306	3.7972212279055992	3.9114948867473864	4.01392816694422
6900000	-25551.077477594197	-5455.890772377963	-20095.186705216234	191.08426015740687	1831.9157398425932	1322.418518664256	78.53892721575168	2.9176788074264723	2.9293240253812627	2.831689541337105	2.903331656588915	2.9137524161174566	2.8640798576425306	2.9447212253021484	2.8704891303207747	2.9004438168798155	2.8810408293794594	2.904850384435038	3.1452579665360685	3.036370256534586	3.0348856302986795	2.82942016163044	2.921189343778572	3.0778560392903684	3.049782546389749	3.270471605721121	3.4734752001510096	3.470480282619426	3.632852233401692	3.7226482701268124	3.7175484443243407	3.7044975412416523	3.7745940140414556	3.7835788084655264	3.8164315466544396	3.8678292449094234	3.758900273473476	3.8592910567562226	3.956551142555867	3.909376247944818	3.944399744582022	4.124066889777134	4.060427367469969	3.9785654936434662	4.115868832543478	4.00953224186802	3.9747178688005356	3.752241192989664	3.440602049146729
6960000	-25631.53460000257	-5516.6530478127415	-20114.88155218983	206.20822112794787	1816.7917788720522	1423.7821688764354	9.498397130528678	3.8174162095247404	3.432910547746336	3.1299759743601	2.9602656434694232	3.106026907191649	2.8024885051804955	3.394998645965201	2.5814712144967698	2.711700171202481	2.5923372056721194	2.1017765731941136	2.2117497819574647	2.0871921675930247	2.055493478958239	1.9326857045370427	2.0903362369456895	2.728571662789233	2.6322207201648684	3.0540623174092554	2.8650076260580364	2.734053435234252	3.1539841546885374	2.9903778000606707	3.268936861445258	3.778488747372567	3.5394759036579786	3.5915843360859436	3.544102229550813	3.512583724138431	3.728467072238006	3.4890738053509627	3.5520110282675734	3.093267990632639	3.266703776356488	3.283825672475733	3.594682948868715	3.364216653202784	3.7707913378516076	3.7451083023765483	4.502290169057814	5.0130711240904935	4.809199995288731
7020000	-25614.616357906398	-5515.558800045285	-20099.057557861113	187.1183636537978	1835.8816363462022	1362.3938468970503	9.15752505519935	1.7144212780881334	1.7241706667494165	1.3152599185199778	2.0705025639884833	2.411500355138757	3.140284518628359	2.6823091813798463	3.1298362868270146	2.9713958949874484	3.221662140720308	3.2793657971719306	2.7866332137859775	2.6395272877311053	2.5390605901403673	2.8316479807106223	2.5710651378946348	2.1737198188439995	2.3727133939078477	2.344168321496287	2.453478779098508	2.3258368300221193	2.330426607139199	2.5246116268463283	2.7326028120028534	2.831711303156029	3.3952237853011145	3.2353042129482716	3.689409569255281	3.651514895813358	3.2307933372808493	3.6014041397562364	3.363713260136093	3.2637547371295157	3.7437928677031613	3.6739134831700104	3.737848809755588	4.1627945118291425	4.349871770178709	4.130094910803338	4.548888105067315	4.495075430063388	4.720927093014095
7080000	-25576.249098684682	-5471.563916137458	-20104.685182547226	181.72600957798093	1841.273990422019	1376.938125419118	218.29901205535	3.1754368282485554	3.21705326105383	3.177887360209141	3.1212055527115194	3.153881685246983	3.193168465219964	3.2842413108551236	3.2950528440723508	3.280988601335546	3.4150072159016083	3.4851916018935913	3.4254696554694046	3.4543277863022035	3.480393694802332	3.5974955713175274	3.608285951294732	3.6184736249773635	3.683113160751106	3.7061783255432568	3.6346277554071458	3.5871094838543267	3.570482954303077	3.38718129742218	3.444692344588894	3.44480236720462	3.3625046806123304	3.306861004644787	3.258306953872647	3.3080422796115894	3.265342807517266	3.3053200892769885	3.436070965564093	3.4441016509746367	3.50659159451749	3.5259334730049523	3.6072793523408064	3.696029426939585	3.783379690259902	3.7811443289859903	3.7630744973666435	3.767506207748945	3.776441870793605
7140000	-25705.928347142766	-5588.814581712052	-20117.113765430713	166.0905792060862	1856.9094207939138	1340.1289399020066	2.7575018300990357	3.0065647953547936	4.176439307143469	3.789500835904822	4.097627560234793	3.464551214416724	3.2948290751474034	2.7341769252117447	3.2331606431151148	3.176039447222574	2.6972240545017647	2.4064012990904287	3.041186813609265	2.0541927708705185	2.4559385807499927	2.233971333743253	2.7137337943849364	3.461627273813715	3.025877230218617	3.4115556352552336	5.133533599422039	5.13843688856678	4.2934227880670335	4.19066158773546	4.053540410004905	4.880081506254198	6.069275533243776	6.046438120330837	6.1510534792551885	5.062334250995749	4.528411738700903	4.689321591023113	5.333465925904333	5.240933304620202	5.566313629670655	6.410474178409023	5.364691600326732	5.741701184071612	6.068490455098723	6.471359208153379	6.317702825347905	6.648033301844713	6.616489798663599
7200000	-25570.816767004355	-5468.461150877288	-20102.355616127068	170.53708025869986	1852.4629197413	1317.6218594502106	272.0959268748946	3.1542859771406713	3.294766737312844	3.2661634721066375	3.2159561243289074	3.2233400234708407	3.315340551637644	3.328715628141824	3.3336439379931138	3.258110937379886	3.2124856422896393	3.335144097108971	3.243166547109602	3.2021527485501684	3.107615389383409	3.1162440009422308	3.11841108303098	3.2472868116341784	3.2821562497725476	3.2763842066959517	3.3147625325034267	3.38855161435792	3.415243119686878	3.4074749009859246	3.360804218660542	3.4598274399780515	3.4687352069764255	3.448158065532353	3.501252366939904	3.5865323433464753	3.6625900573942283	3.7875676501914115	3.907836109564817	3.909979023258008	3.8740402111982974	3.801753835090438	3.7939828898070482	3.7461308100258854	3.6615869189994834	3.666203183025729	3.589985706657854	3.700379840044766	3.6460536558555416
7260000	-25582.50106937813	-5454.791546997545	-20127.709522380585	167.71067162023746	1855.2893283797625	1297.5466947690084	138.7563846939897	3.038418132028833	3.1004428001502022	3.116982561864897	3.238986585961739	3.2295547908132547	3.3190246535437087	3.2201331078536004	3.2260440013777245	3.189036125904036	3.150288208189198	3.2191663320883026	3.2272319312872315	3.336405057934795	3.459957297985864	3.5081987211872105	3.5283355718048357	3.5587685621665663	3.4892014583077615	3.5133422346045418	3.5137339240955705	3.617914528551141	3.7376254900655903	3.7022703702224997	3.590134735277172	3.553080893454394	3.4849902454375963	3.526642975245034	3.5068684805545387	3.56395225764377	3.550391488253679	3.5554482732852044	3.603508592865804	3.450977092147332	3.502248034593082	3.627565085943548	3.7425229485523857	3.745249900794957	3.926032092896055	3.8967685488649897	3.8616061470640326	3.903068764533962	3.9464725729777483
7320000	-25607.86442856889	-5486.493414023826	-20121.371014545064	183.61032854223046	1839.3896714577695	1353.5556303288797	46.578047599080165	2.631905992331883	2.7243877114783386	2.590317838346782	2.749173078318083	2.8024134368457503	2.73759631941204	2.910333599565709	2.865717628542223	2.8592852341520687	3.2103400673647227	3.301278198940139	3.5339349649108347	3.572232335044367	3.4555286380467507	3.5193503431859843	3.597702338069861	3.6165033749496107	3.5550423870959085	3.5778869424954713	3.56929353223754	3.5850423152291158	3.5961593792232946	3.5350581440386204	3.5767108044540104	3.5033907982140544	3.3866165775393675	3.2423806260825105	3.4005392881620295	3.081874797784748	3.0348536126580274	3.1299094067921036	3.1190158244703206	3.191791660053654	3.395562309754825	3.147898776384436	3.25513973643576	3.2954226970574667	3.5712234512820844	3.1826800245278086	3.217777288378065	3.0994646515440554	3.1395009981792286
7380000	-25567.78839615566	-5457.995973870093	-20109.79242228557	154.00182237689012	1868.9981776231098	1239.5950315625498	175.882509652236	3.5778488588875677	3.5963984143107286	3.5913208008480986	3.59570805796339	3.4491081910311086	3.437290135322656	3.480661385311034	3.563061616672786	3.644494963024723	3.6296249982522886	3.6895502137083582	3.605032364128547	3.66034496442037	3.570363103194697	3.6639457670956848	3.6496122437810774	3.5598671549959593	3.411319177928945	3.448405378922096	3.416168087494528	3.4911861256255876	3.459820998706629	3.5443172691226215	3.609866724125355	3.606268395472801	3.7873032539130174	3.8407146483361267	3.8072739794514923	3.8590870825260377	3.9173303834818767	3.8544454973247815	3.909058670425693	3.8712704188169185	3.9042852606202554	3.8516958202824227	3.710543251978023	3.6693099397294553	3.6626838670031283	3.5544835925992606	3.6017702270902276	3.4018704391773804	3.3398672763347044
7440000	-25696.694767393274	-5570.914015876699	-20125.780751516577	175.77914521675666	1847.2208547832433	1372.2284485985147	2.50164006757365	5.278907623195386	5.058982599324967	5.333607990728635	5.449887371948681	5.774826652237071	5.309036003771743	6.216713110277249	5.764369214121888	6.073372629738012	5.567617327630415	5.739658294766855	5.6468809989309285	5.698870928495828	5.471164850980689	5.958513677319497	5.397246044726101	5.460184015198796	5.412999079247623	4.568640145443261	3.4681214474503363	3.767796868772501	3.2191898307586335	2.812090676068888	3.2204144738375895	2.845948697305818	2.7775391786265176	2.328124128641047	2.4491987253546537	2.3990304747073132	2.8447938309298806	2.550043655780663	3.203486241221218	2.7806729166550763	2.6337482803292183	1.503794725180384	2.0709318143919764	1.607162424238951	1.1873294808755488	2.1396470971883224	1.8597012125949486	2.8663332598035214	2.724277034128477
7500000	-25599.22424117456	-5493.453470076804	-20105.77077109776	132.25272212043498	1890.747277879565	1303.1135437455025	169.34251975605662	3.963179154678212	4.006417331523123	3.9821678580526916	4.008244281278251	3.993141827886433	3.957166159989676	3.9460377688226336	3.8672674319753244	3.9331814601844055	3.928716926242834	3.939467784007447	3.9532626355529095	3.894928979653765	3.8580188797745496	3.8528641330620648	3.8261003516684453	3.683627440763948	3.5643432960022783	3.6477914597160197	3.6289413337359724	3.6382489149636514	3.6323887127002448	3.6805640711807732	3.5934195415874446	3.558589775105755	3.6133982299160774	3.526773414841788	3.4796710544109986	3.3662119614917003	3.2478193586038873	3.3336549195123037	3.2488246118563717	3.3195121001549808	3.4382189691637177	3.5179179996908467	3.687952933802489	3.7264050956937793	3.7664713545679773	3.912102459400332	3.968165924283872	4.09911998732645	4.08107050871135
7560000	-25567.41824424631	-5481.019620483384	-20086.398623762925	236.11668409466486	1786.8833159053352	1467.9073671907074	167.13026753633133	3.1649256941384305	3.1610736532872123	3.11977300231711	3.1603454147533907	3.0718310004771867	3.1059650321012495	3.000370392359559	2.990352823201259	3.13086100379038	3.1366078427392368	3.0227833635253902	3.0673651371856416	2.9414572323970862	3.0321550980706786	3.042796519437635	3.0619031415841746	3.0924388909975717	3.0804668975980594	3.107003890552685	3.0368130445992447	2.982972701083189	3.0019065450349296	3.056892425588246	3.121631467218331	3.2108540230341562	3.3791020142381525	3.363061683020041	3.3711478557533705	3.3821455856444875	3.558995248224608	3.6017336059602547	3.538028641181952	3.655254674796586	3.907205240319422	3.9005481674511855	3.9980299748730066	3.9062180897148413	3.850712669702826	3.9201419492800955	3.7805492720845946	3.708110483144429	3.6368761238940657
7620000	-25603.460010380055	-5496.123597143565	-20107.33641323649	209.88254150613412	1813.1174584938658	1413.5779139067379	60.58798830128702	3.044910368714008	2.9915530544306788	2.908579571714494	2.9094282606377773	3.1135268480456517	2.9750433453569802	2.9706703535369408	3.045909388377929	3.1728566784821934	3.151142801643703	3.4424514713835435	3.4818130355314065	3.4813431807233806	3.5774844001545887	3.535563343647224	3.620421348528635	3.6114111565542704	3.554243720624542	3.6845419054783557	3.835886534312325	3.646377209643868	3.586120719802605	3.5268168245861378	3.5315796067310674	3.6346655769421745	3.7353622721304642	3.511610527631956	3.501487829346529	3.5097431439425875	3.7350356298511236	3.6652633811596598	3.8706192117875338	3.861694906736129	4.020338077155652	4.130999157834192	3.829209398279747	4.0497317223132825	3.951698770791926	3.7533926147169594	3.7758770898539855	3.697211011214772	3.5961035790216442
7680000	-25573.316354256036	-5473.686538171916	-20099.62981608412	195.9710754233464	1827.0289245766535	1371.216625699548	144.613507918017	3.804493691265009	3.812321034351822	3.7304569649590738	3.8113707640113845	3.763958751906744	3.7825745170783867	3.854063364543749	3.8845485592887923	3.9306364667908693	3.8377527406743055	3.7904928795344546	3.6676526103916824	3.3942852428745605	3.3676096898200565	3.3149684335523446	3.284799769383935	3.327200608291784	3.5935910629440047	3.692148839501897	3.666614383430759	3.503388671365977	3.34907405933279	3.1992111517197785	3.194318201363529	3.1968876585109856	3.1460161543974805	3.150339764222272	3.2469944387081218	3.2286783616699006	3.1620687911261145	3.2411436070888	3.3536209464975433	3.3658763606775826	3.2554255933126863	3.240118867669501	3.2075750271090815	3.184498910676896	3.406748161006991	3.4438174101935717	3.572977181672043	3.5338255883713767	3.6617022384787616
7740000	-25567.16312787673	-5489.941008747812	-20077.222119128917	147.49035700974397	1875.509642990256	1273.1980536147696	87.3384257346004	3.0843187726279906	3.108951888184061	3.311934936758965	3.2326196831997405	3.337762196709749	3.3553304609296575	3.3823503970236537	3.3223021880155557	3.2264028912452383	3.2928259896427856	3.4486521070672134	3.4766039909822055	3.6370821139326472	3.6175951965408144	3.638316818098439	3.6874568060971153	3.742075903247175	3.889122262266264	3.9642657649513526	3.899507579226431	3.679778539880188	3.742790348021734	3.752547971811745	3.7576637591927	3.562053590885365	3.6221964126198136	3.639567015310569	3.6100733842642914	3.7439981810477936	3.8191098683677778	3.9215175061717202	4.16967956364791	4.251783668335443	4.038776002898511	4.139607201535783	4.076018541666311	3.956450021681037	3.904146001622805	3.854812348932444	3.902233645998577	3.838865688737089	3.806071920313025
7800000	-25596.70779434597	-5482.596545987378	-20114.111248358593	163.25452613479752	1859.7454738652025	1264.1080857976924	110.73981942930303	4.2489931375925565	4.430987088509855	4.394891984601119	4.418757737922517	4.672911918497159	4.704173583622022	4.668891139822138	4.86286961290355	4.743748440608278	4.729259488432756	4.745062254505459	4.683182889964238	4.469589678790609	4.54125195716454	4.5610388610351755	4.457991862427697	4.317367860113864	4.267289133317187	4.2817606590868404	4.251604484016176	4.277237310596152	4.138518842639332	4.196128426884543	4.149661168694718	4.2333466634566586	4.1221654434599735	4.133686513846194	4.13573893083126	4.0174742459578585	3.9102276521045054	4.03296939196526	4.070290423454141	4.048865738823229	4.060462973045963	4.00494610285537	3.9963138270129543	4.0579162289655635	4.064130065767818	3.978438088378098	4.198023904898856	3.9139459282028213	3.8396836292965757
7860000	-25655.239505192145	-5555.519931727697	-20099.71957346445	236.62762222165256	1786.3723777783475	1441.115884872421	7.862921218970249	4.328055061293498	4.840105210067623	4.955207698901308	5.051357359658965	5.039811578402611	4.840308802528129	4.892203412427256	4.544768951002702	4.629368335357354	4.664059874860583	4.609435985472645	4.115848702481567	3.4187012621845727	3.4285547210468637	3.631257712060854	4.0930120913082595	3.7472410253752773	4.387657314416563	4.0506856850134705	3.8392725659925397	3.6070444246808795	3.5977638187771803	3.1990178751754366	3.064112581778891	2.751813368687604	2.593854018421005	2.3174592545589343	2.251746549361153	2.7080504779792953	2.7539397836615693	2.348537979167851	2.4437142912552203	3.391642361588166	3.8193599774353824	3.3187533883514053	3.795094149865281	3.805137738180493	4.039435115438534	4.379452308655742	3.8460617132193384	3.936232221090947	4.045552600717921
7920000	-25629.163273341786	-5535.905700059123	-20093.257573282663	207.35788440732753	1815.6421155926726	1367.25717123116	23.390257399588922	2.6822080063649825	2.742335166007202	2.6068788798695266	2.870423596313863	3.136967623534483	3.4741189756732838	3.4657641339995218	3.245007597368241	3.1607030161313774	3.3286613606955493	3.4264805189148206	3.2365853570837873	3.169419854730795	3.0893443813549473	2.748769684335926	2.9180717503624636	2.448276497991117	2.7806767687524596	3.082399215047022	3.4925055993335996	3.3783308173712467	3.434024303811448	3.0376550495668817	3.251301119636765	3.139260235943195	3.046501551564861	3.505165882770651	3.469263818547359	3.496537459700565	3.3470482822384913	3.2528755966822365	3.054075340653414	2.8801953212404845	3.0461508468223553	2.955723762691607	2.630764767561528	3.1265694440414578	2.563725019031902	2.8381137692170375	3.1576228351284437	3.0275971002593853	2.8780579378556688
7980000	-25666.406645972354	-5534.721892695365	-20131.68475327699	210.16455154447485	1812.8354484555252	1445.6084810861544	43.56434058476785	3.946949119085949	4.074728505733817	3.814416091266098	3.8003403907029125	3.9093041963773096	3.8580274087463717	3.721920848620196	3.8872464766328334	3.525927977328472	3.432962682058796	3.285190457608174	2.9504468052416866	3.066683911596445	2.94141761888604	3.0204479945390794	3.29249045482187	3.6606399796203357	3.4426612450379475	3.306468646078004	3.1160800571850724	3.028880185425838	3.2220219039202913	2.7993638345027265	2.960512645453223	2.9846628447433985	3.260393612152104	3.483555645967818	3.7345952207881474	3.6674562483252062	3.751244124517606	3.8436683877380085	4.1026116461534095	4.211316718989381	4.042100674873227	3.9594797298799875	3.9707510462915327	3.9330442037617006	3.9332396590902614	4.004017602518493	3.908448141910802	3.908993213011466	3.931416576854756
8040000	-25653.378472654214	-5549.055039800755	-20104.32343285346	178.4740530437163	1844.5259469562836	1320.655593347221	2.0385502239643065	3.4659065967133595	3.557309077244744	3.218553844614325	2.558181533606353	3.352590192625156	2.7189496074946202	2.4724004555251318	2.8883578784203836	3.5695478556343714	3.588778069568221	3.8986572540631217	2.266142557902393	2.621298229713599	2.63984603629705	3.7159032044505405	4.12200228381835	4.537205810153896	4.4364117669366925	4.182674375969836	4.30036474364535	4.084082108255063	3.7420996069207173	3.243445566805282	3.573684938679949	2.689441310164368	3.6888892933723394	4.735233749229658	3.8878978987033905	4.1584679027799	5.324640212441247	4.996778018447092	4.903773226534913	4.046999697152711	3.28830012318864	3.312260961591602	1.9680165478838842	1.5407584049139393	2.0513808352980467	1.7475362807457424	2.025347326997918	2.413925867038652	3.3434864515701745
8100000	-25665.617065648294	-5561.382749881808	-20104.234315766487	189.01076615826588	1833.9892338417342	1356.9202197793302	3.3072364594748382	2.043826699620636	2.17326747067157	2.336356167087543	1.912962450075123	2.2567097639173577	3.173807641860928	2.7896601878492353	2.9936974863660764	2.6095994204922524	3.848521233486155	3.2129040715222494	2.994043464067513	3.225670525418838	2.838268355110003	2.641850632329105	2.8448474340334315	2.0422588183219577	1.5248675590414171	2.855879732472844	3.160338339984328	3.375427321042099	3.470273520183241	3.3409074300027077	2.80917604013747	2.8271408654216232	2.869169866580976	3.4949115668523265	3.11837894165454	2.9998167085750618	4.233854638306664	4.849204248983513	3.6699238176254863	3.9522210646094362	4.173680448414137	4.82724414497977	5.032516476512642	5.62904877088082	4.841368606568688	6.003806867214092	5.846984347195776	5.977263901784594	6.163830524490893
8160000	-25688.871422271608	-5554.319164272683	-20134.552257998923	309.0287893797019	1713.971210620298	1676.2931889465513	6.556869725528872	3.0421758200283406	2.6847530899719243	2.099717419152047	2.0538873163797935	2.6446403597968096	2.690263228250054	2.5357232999486614	2.075233108560388	2.0388401172535278	2.4510221881118053	1.9416505658064627	1.3523907132219624	2.1798737557939347	2.451367687729009	2.760996664908551	2.881432239796759	3.7598196019458343	4.1091284416160505	3.986898146041182	4.106882401672562	4.263003066774774	4.014246360920247	3.802278468132653	4.185872694600372	3.569643335117618	3.9585262078633905	4.046644821127189	3.507109119634905	3.369885262965035	3.6750768391804796	3.6621708171712144	3.610236517818989	3.9277860462703873	4.58213206993275	4.834813446776214	4.664355727777592	4.922956799920625	4.931041753387343	4.227977663425346	3.990042760287914	3.4319863993647175	3.8027623423823576
8220000	-25709.747443766435	-5560.727445070466	-20149.019998695967	143.10463494346013	1879.89536505654	1230.4500464179825	0.8044228079832074	5.92882913817244	3.9254017943310227	4.1914508910972135	4.6710920449444	6.43138192784642	6.983777050088688	7.071504336814994	7.2580039640756935	7.988292465765095	7.743458916709564	8.671808184834315	8.434072521778816	7.5799802526959486	8.262895714900674	9.231691869540324	9.366706323858605	8.347528329029402	7.0834894363657686	4.704508520882112	5.660201224044116	4.600854342756455	2.3196033122139568	0.8213770079036751	1.8418053785405937	3.2561886402848312	5.148512536579693	3.206930459081094	4.2675180332516085	2.8073828533700356	3.1369968747991845	5.0404634470661165	5.268467321674013	5.266237780959661	5.848894714680069	5.635662030371898	4.897652810300326	5.928198264936468	5.611699718880518	3.1542673925512075	1.9226323073836347	3.694831763187673	3.601028469872814
8280000	-25603.591054195284	-5488.926017283989	-20114.665036911294	162.66775855047453	1860.3322414495256	1234.989810304809	21.786005072032637	2.899443416543953	3.0064208040932465	2.968523631726473	3.0482675207696968	3.317325342946964	3.074224154965539	3.489205004606748	3.6834024312628313	3.67306111292418	3.696067664543015	3.6768183000593155	3.6740225114452167	3.54573449859224	3.4918000008617613	3.2304641273084393	3.4470870342784474	3.4168626555511477	3.2987592351113717	3.1425739746437347	3.3095724178503367	3.655059254763843	3.4235857889646226	3.0489692053585715	2.833646494735775	2.99839460109708	2.9806050764871936	2.787950984774036	2.6768451858126703	2.6167718366679837	2.8143176233984173	3.0628769147058357	3.208141274696484	3.7312145062529547	3.863022632894072	3.4072864519302057	3.2835564153493766	3.653360372541104	3.8560826777832404	3.581089936936084	3.8688192063041202	3.959966627255654	3.904688680975707
8340000	-25553.525767038547	-5478.752929630705	-20074.772837407843	155.97247814437725	1867.0275218556228	1201.246210931222	31.97858151962783	2.190093744598791	2.2416209110719425	2.151215087062507	1.956443760657757	2.1599460114712885	2.2244316343634454	2.7037634549518916	2.711781470408831	3.0732547303235562	3.0009449791505114	2.717486756638152	2.671373623785978	2.7314826451456167	2.849708906348181	3.004623517708626	3.2263636530237285	3.086844404359738	3.3496455457326118	3.1175463608701515	3.04915959873804	3.127873111358267	3.6527912957834427	3.5606644617283583	3.5282912956170738	3.5302308670713005	3.4578508796825482	3.296872951142052	3.204880796357617	3.0331377725798667	3.015222470634061	2.9790875965867354	3.268842291147288	3.340817551416688	3.3379131492387137	3.547899758994163	3.4998080989780616	3.4433129436372836	3.856791001028681	3.969200612261432	4.191290470610013	3.908872748380961	4.066168277873814
8400000	-25567.20070785248	-5474.572632835066	-20092.628075017416	173.5003879412836	1849.4996120587164	1284.9584424143236	98.63772447219941	2.8546048095511196	2.9052127242240204	2.9888609139816014	3.147640611530227	3.024932689884328	3.094953956066803	3.069612794914424	3.097185633275228	3.181420275519399	3.1058865652769025	3.118887658614719	3.2939271074245737	3.4214929702626273	3.4822802446329137	3.4614414096835615	3.462182924658331	3.3875898219720826	3.3882426798949794	3.4147062683743368	3.3418462796600563	3.260166604194503	3.2250578373752052	3.0497038277518125	3.0838277037237347	3.0451629784789653	2.9228819692496026	2.9380235723038135	3.071051432720284	3.0807586200569066	2.9335518098901083	3.062585088071289	3.2165644679014993	3.3047204578056912	3.2956192686857104	3.2872719216065764	3.3430001456367724	3.3537387698953927	3.2716399568459407	3.2971747119116004	3.298874596369499	3.212055673777268	3.515834032915345
8460000	-25630.414370790364	-5496.260666530895	-20134.15370425947	207.28072287072771	1815.7192771292723	1397.0294452267606	81.05747174143778	5.3862218237919945	5.180567793356432	5.181689060835214	5.284939842527962	5.158624958473712	5.31521786212083	5.204606818007068	5.341797792925704	5.51667104388346	5.4658535732736135	5.351444328437763	5.234428356434317	5.170083663895992	5.034305591113473	5.012004831139952	4.870326793222465	4.855364092258598	4.866465087209804	4.7547208364099705	4.587644443413808	4.551289471606891	4.504003930566554	4.563056639103914	4.591459634920594	4.751771616935681	4.651952914161271	4.71324237973751	4.703315301270606	4.594998881952402	4.403255945978052	4.323126743516074	4.617743497428231	4.639856417848129	4.645839488687118	4.680087332226793	4.580574671066951	4.560604897229356	4.530595054967152	4.513824609273047	4.4302373045901	4.256396179697075	4.283443147971252
8520000	-25652.26993490289	-5554.003558234746	-20098.266376668143	204.7413815272486	1818.2586184727513	1396.2711663591222	6.881383032549606	7.243106512606646	6.475250403593066	5.962623720605746	5.8043044315043435	5.993877115912234	5.531558056406666	5.71336593232	5.385650892250901	4.948014374744444	5.543874831291866	5.068347682891218	5.442794118442312	5.266962587573657	4.912504611247315	4.866017915279789	4.31238631974736	4.345204335974681	4.677341653950999	5.357184970199933	5.37458037003651	5.091491961584159	5.358792735781071	5.336946959122777	5.526761167664228	5.762755440023462	5.555402722392922	4.446167888513582	4.297524271866633	4.983445651205722	4.8395051776366635	4.700456419998348	4.223293157366621	3.8675447753847196	3.4808275614594555	3.3736646570556563	3.388686429071778	3.0895167487846544	2.5600699712531516	1.9162383047531666	1.9386310626822096	1.8192800115014465	1.9915766414809546
8580000	-25673.24334441249	-5553.906858206863	-20119.33648620563	220.40454165012792	1802.5954583498722	1435.3660808372738	7.049413457303831	2.98229720355856	3.0873082355016512	2.895816652835226	2.4879115493886776	2.5760361135138714	2.675857571786156	3.0555117716526707	2.6430552195752646	2.399605605096642	2.9858037981608896	3.451047465119459	3.699783467784661	3.7773893000851317	2.920389677298024	3.4845583141844054	3.812764974428438	3.2048721965886946	3.3567592695794835	3.7537799170138793	3.4868190329460047	3.6547277523273216	3.226302673566404	3.2021816843931097	2.8188007797685186	3.4326551849695277	2.6649841736473903	2.7983967588007097	3.2153713206260854	3.2526752517358086	3.634607619982339	3.3246423928633124	3.7258074312328575	3.97605817285297	4.30181162765795	4.0966044818247385	4.548854887249202	4.922934157827987	5.979067882192887	5.961848134971097	5.918508463218503	6.039149309099008	6.037161781231427
8640000	-25616.06417852195	-5514.395102385568	-20101.66907613638	180.97478237189097	1842.025217628109	1430.9412268431502	30.732227229658896	2.9463293192233646	2.889436581219055	2.8953458716028426	2.851042400806979	2.681074745462688	2.5440525646854595	2.7696036788379823	2.7036481133990393	2.3071796442308594	2.433815229082013	2.366167766707015	2.3757730554947605	2.4984558821480176	2.535979105905803	2.8057472927712754	2.6698425983143035	2.8268091307454872	2.975394703440285	3.136378895667442	3.250627543592745	2.91196508996068	2.8099105416712797	2.995719499902135	3.192239872450003	3.1117465311186487	3.138558627322937	3.0845711688893336	3.1788311215817138	3.30871886797906	3.2222536532774035	3.105055963620922	3.2185613617656186	3.3253832230535814	3.6922034726369026	3.4997054446145452	3.5156079988500353	3.4000663255095964	3.357650342024575	3.598122838180085	3.513869860131671	3.4305485481955964	3.6417649121333455
8700000	-25594.8517308072	-5502.486564225277	-20092.365166581923	150.35842884511266	1872.6415711548873	1264.420217767571	13.97414428374866	2.9299707371703807	2.9182561566133978	2.8690205102984643	2.6776706256376697	2.851661166079235	3.0383622999026194	3.2657810183403013	3.2003321004809524	3.5175822418946168	4.016480137561877	3.9723966394041206	4.052854472006268	4.185734270351411	4.060008214973607	4.271152878454135	3.9988866278385644	4.579863114576953	4.617309439109083	4.752586962976395	5.017234776806463	5.323529326449648	5.485849431980761	5.388729744582887	5.585141274771827	6.013614666856338	5.824431059589858	5.507275251509707	5.640152791837674	5.6563865708356325	5.030288293821157	5.18393829023575	5.1744301778024955	5.195031929545585	4.956033602513824	5.138290811795205	5.389395571707068	5.581846823370842	5.536285947686796	5.091947532167595	4.74739569407299	4.815658227980019	4.963837285359483
8760000	-25670.1586326819	-5555.100917960162	-20115.05771472174	183.7045524426767	1839.2954475573233	1305.73576071184	2.064490382542615	6.059314000525954	6.528075249664106	6.12012136956681	4.997839520006066	4.131741608493636	4.501698271677601	4.730730561354049	4.2752994577974315	3.5706854816902553	2.8461481091809726	2.90164916048761	2.92502311390407	3.233511409699761	3.4021944096757526	1.975175581608815	2.1303271087317754	1.504103273889298	2.49003981127442	2.268037196507375	2.189867614261657	1.984144695780136	2.4209805041578827	1.6735856354602254	3.0853575797482993	3.0484521068030963	2.9157183793960826	2.7075290684895403	2.557650579525763	3.110150446229862	3.5144991031584922	3.3690093338403715	4.324387080789219	4.641632513875455	5.3947867268436696	6.093026432744555	5.120746194137794	4.218074102709633	4.803184689446707	4.347542997162536	4.402207643700621	3.745536358061789	4.043404118783234
8820000	-25509.40013356327	-5421.230657700805	-20088.169475862465	206.85224714640043	1816.1477528535995	1349.3774371255938	631.0418751278787	3.9771712265632986	3.878656378077477	3.8094256284381114	3.8707525144279535	3.8458253565920897	3.8997192312243167	3.876193453529548	3.925702375179204	3.923218177544065	3.8445431725479224	3.8588807896416584	3.87376845173339	3.8690743930540514	3.863088081004004	3.8507618130730146	3.8546623309288424	3.8465943326270176	3.7960079090407866	3.7971970995124678	3.734293424430316	3.6949666066820437	3.7215168121331432	3.749888826674045	3.817909142541641	3.789689712129241	3.7803144486804814	3.84059325083664	3.834063690926338	3.817958308738227	3.767714434030851	3.7738318794378523	3.770917191647057	3.804417976964491	3.7736393031678697	3.7641651798917484	3.7379739262346177	3.788605163914653	3.8376066453205566	3.821132411551272	3.8322755619830895	3.857425884596725	3.7896752191859386
8880000	-25639.85504225028	-5512.715714555417	-20127.139327694866	195.26497024369905	1827.735029756301	1378.4981221209068	18.473137471118743	2.734061446537953	2.8891204202084064	2.813468832152018	2.9411192866554168	2.8659250616561485	2.4017209522638954	2.242482856748421	2.531140846006519	2.892322256934826	2.995432732439456	2.6970746002780146	2.867436994011931	3.117416297351658	3.228529916055959	3.085095768641369	2.947006725142768	3.515935138742071	3.747899416442134	3.750671635852535	3.876342215273476	3.976895513751396	4.013963082420577	3.848965567856184	3.9672836415475943	3.9283638319603282	3.7646509547867724	3.7771756969608745	4.050358307696395	4.299518385363107	4.685220577981225	4.888518134707054	4.6880465210283795	4.344776195569445	4.388719478512301	4.31313356257445	4.160495504531955	4.1051979715243325	4.0905867739718955	4.261306036323386	4.098229641613135	4.153984534939598	4.195318655339853
8940000	-25683.01901156118	-5568.922302726769	-20114.09670883441	179.5747393519146	1843.4252606480854	1365.4813971086758	2.126536655633533	1.2938862260990596	1.4821817444704581	1.615088572270751	1.8008400109805975	2.6954891576508624	2.9231692870683386	3.473271090681523	3.738257274615493	4.861441100283574	4.907540220910788	6.156836168949484	5.590123608939338	5.592157865660035	5.567395042304064	5.899360903776677	5.558939362604375	5.850290980767763	5.5610399740226235	5.421033217066663	5.02757406802845	5.490996480153727	4.403602162668135	4.042910103243565	4.127782944845566	3.9993720599677935	3.939420954530533	4.001845270682251	3.3582906878806655	4.110467724314319	5.025847770809095	4.753510290510276	4.815532747582132	5.422719236026191	5.216380206788388	5.838168396065687	5.941946257813787	5.84716532823456	6.334930526309388	5.6096648464423735	5.286380546650606	4.800280738359953	4.937684101836052
9000000	-25627.348497120907	-5542.376673488248	-20084.97182363266	191.07431118884006	1831.92568881116	1359.4403902123067	2.7432064607209203	6.006045147429855	6.641050347881761	5.7900317653998	4.708139069706137	4.484729117333138	4.13016991308049	3.554587158080518	3.736372402794237	3.1266490158897793	3.104836709598536	2.5444866534093333	2.1610600720542408	2.146843059707347	2.015636626577934	2.1818262041087726	1.9690342409662758	1.8020468805184906	3.0114380100136877	2.476005574311461	3.07574271096275	3.4105803597939444	3.6233836108962265	4.114404585034332	3.75124077977026	3.6576398090465845	4.1965983415506125	4.541100207167104	4.655989773042852	4.532491871660499	4.469909413780361	5.319821191541129	4.481951604455857	4.0126879265707665	4.8077394149356305	5.103989635101214	4.7312267911920785	5.28347094005913	5.90268637865176	4.958523771528882	4.5111688396105665	4.260957110507319	3.924713896509842
9060000	-25634.652097598977	-5516.340090932812	-20118.312006666165	193.63448838860103	1829.365511611399	1414.8713961591468	17.139062988758393	2.314186017848791	2.4596301695687646	2.4083898297765343	2.413930648520425	2.3767288230379475	2.1164313687640295	2.348029570258982	2.1448045911601836	2.3732537836038032	1.9423127455410927	2.03084114464445	2.2667143245078005	2.564343031459717	2.7389977122397675	3.0346840516147413	3.3194191479077024	3.4185785429220097	3.5776125401688175	2.9345706861422856	2.9582198044619235	3.0591658857581505	3.0401274913264444	2.9613695919792598	2.9041960516575647	3.187746347011073	2.569332538873491	2.4672325336446246	2.85340506373979	2.7769621617935956	2.7837039052923678	2.57328359717157	2.7519029299051305	2.7711714129356437	2.742030814461504	2.72022491704677	2.5216679845647123	2.874669599581176	2.7438163801444753	2.8951281195795664	3.2375473149903	3.1822289892830593	3.241138860067197
9120000	-25553.812629447042	-5465.180663169385	-20088.631966277655	230.66155093741963	1792.3384490625804	1462.7135391250333	114.98131599559049	3.3819469128169533	3.3439514257849443	3.295780025583236	3.174391897803819	3.205324662958466	3.069129139422118	3.1704417689763758	3.1647965817834582	3.0989642408169695	3.226351987965799	3.082993590040327	3.146426358758516	3.2682318210441097	3.2810417794017224	3.350102550890579	3.344591538158457	3.300813553254636	3.4130538960086167	3.394682301195745	3.4667128997323067	3.436095299996793	3.475098774678388	3.4637395725848976	3.4888805318936598	3.687057408772133	3.5916043277355287	3.536887513252308	3.609449303272841	3.591545794512691	3.7103057879210772	3.803922582036508	3.871383291238474	3.955546701401426	4.0016404343974585	4.036847569545701	4.008340986822483	3.9478057759584555	3.8946901109007266	3.952830284773625	3.889320875213298	3.917459795097455	3.8359546767377326
9180000	-25589.834132042015	-5482.659241029733	-20107.174891012284	228.74013930241847	1794.2598606975816	1504.2696558970408	194.67232686922915	2.999146513838425	3.031758291344786	3.195197877711112	3.1744693234367003	3.154108672981024	3.077131245178767	3.1044655261171092	3.105348221435549	3.138105777783893	3.2209900992804705	3.295243352398184	3.1881355568242666	3.0998773125251584	3.1640384630741165	3.1529677512277074	3.137265826554758	3.06600408188809	3.0568004379397595	3.091896632981824	3.0919995292191853	3.1465520697874902	3.107485389521684	3.0298247663137454	2.9739013187184615	3.0208985423770653	3.0920996808221908	2.9919596258467553	2.9609852557030343	2.8977392453510014	3.032599622966764	3.144697264454467	3.2402041975755655	3.328053414682948	3.2913883240653137	3.3942132585767872	3.3441497688032378	3.404152804907939	3.4783004328404563	3.363354730995556	3.4713410949993717	3.5174509778931715	3.521313018119738
9240000	-25555.081781203437	-5438.480098378478	-20116.60168282496	183.3772182319743	1839.6227817680258	1323.1803461941176	124.29951659645953	2.9815481782577082	2.91390671240871	2.985043793717869	3.000259643726225	3.0318215914509947	3.0653620232013106	3.116558442531454	3.177369640233329	3.173042354456597	3.181309965230856	3.258076246174883	3.066624957826623	3.1497411420047907	3.278187591147703	3.2184541558806656	3.0764537188249794	2.940454766004109	2.9082489393612354	2.9433232960253326	2.8954105821512326	2.923105517189569	3.1737099734884806	3.217470781420609	3.1891915723277937	3.3060261215103868	3.2642064272370246	3.3159249641537363	3.337993658466622	3.442287248279382	3.422476724603856	3.4457271382484786	3.4699052657109624	3.5572825320408583	3.510395399615407	3.515572058838292	3.480301936418632	3.581503797744833	3.5180455969696034	3.609554155541982	3.6234908530693977	3.5985528785958665	3.6705731181935723
9300000	-25577.29619274762	-5453.262608869589	-20124.033583878034	159.44720183078277	1863.552798169217	1295.387836777396	111.53910303100885	3.5661342063697097	3.5195876251593745	3.613258730673578	3.694515064766583	3.7465928663706203	3.6665768607532954	3.728464831931099	3.762281725403069	3.6868694929405583	3.6711152379594263	3.5940438451133248	3.7470500446861696	3.7169110639137424	3.846335222697734	3.772298098425834	3.8197739354602276	3.822095525627602	3.708662790239969	3.829147851876851	3.942643645682611	4.043608960187206	4.146344628579617	4.024444643862279	4.036787024962735	4.10115369467602	4.01973600617273	4.125308055475722	4.202861180730106	4.19126442481013	4.113894418866367	4.0259334882946725	3.8674328374746105	3.9495933864120336	3.810960887792159	3.824615080279023	3.743875838805567	3.8655457942206533	3.981046594865868	4.0422870600269905	4.0761238770799375	4.043264789720399	3.8958094393538283
9360000	-25641.95142643671	-5545.231878016792	-20096.71954841992	201.7591492294372	1821.2408507705627	1467.51154339022	7.899512490695066	3.601674708291799	3.586223511143149	3.751957229001601	3.6044909845492508	3.30583017849659	3.8891620238396483	3.1658902228548964	3.330603018727365	3.367029559630684	3.0580513742652067	2.576875299522036	1.8538809776098821	1.7018894597157568	1.898650721505819	2.1646144127078384	2.0914168105942714	2.0830571935060465	2.309704764331453	2.754531133367635	3.204711308625447	3.33741822857516	3.077001943790438	2.5384302270316415	2.390567617590301	2.3826920978286914	2.454601169538004	2.7450258626273754	2.1056339984263497	2.5609162523888953	2.9885229396589006	2.8222601596148174	2.578817154625738	2.3292547758953557	2.2375084728573373	2.5786650327000187	2.298073909420318	3.0555506931513174	2.8494585073733063	3.028347142192545	3.1571835585298893	3.5617909042716276	3.1068033119659804
9420000	-25622.315146838075	-5504.820930442971	-20117.494216395102	188.08494354115604	1834.915056458844	1380.2236055681028	13.867125445142312	2.7471230913597746	2.893634736979233	2.748247309231618	2.6394024289448828	2.4427864344453205	2.5223226715059344	2.9110339725789083	2.7859665509246416	2.424731295163343	2.5239199735880558	2.296572137916236	2.5901209932817633	2.3802402923720045	2.5638456570309742	2.963220510951645	3.014939188964547	2.8737736891579546	2.59462084823525	2.2431419552847713	2.618987814800144	2.693453906964055	2.7791978263403876	2.762396930460683	2.915864163932417	2.8854238589441312	3.1306816099978203	3.4222535785613815	3.782398256788874	3.7240579388271438	3.1030368496031526	3.301196874647124	3.134307719056906	2.9898709733629336	2.5361589954707466	2.8761927039073028	2.8552272121033546	2.2872089586108064	2.3282084927708047	2.611670822369949	2.7580350419293937	2.6609040158304103	2.7133787043202666
9480000	-25541.052754397024	-5431.730122821224	-20109.3226315758	194.20464403559367	1828.7953559644063	1384.2704902590158	297.49687696675744	2.9896008039940534	2.9738732544992215	2.98891622556981	2.9053717148545504	2.9224797753896277	2.9394386467727145	2.8342667520258944	2.784001235349201	2.823574368526538	2.9075174943480167	2.8889176715213907	2.8408598806585377	2.87466559090698	2.938310995150647	2.9901070619290193	3.0290867461269335	3.04092359389518	3.0085668351100225	3.0733307356641824	3.0478383099111874	3.082346399525418	3.1201446207583565	3.162358467148734	3.2454524269274447	3.330328978623311	3.3199156574725186	3.376828839499742	3.4331160466971995	3.496619934800724	3.5869391070123724	3.6133520842983033	3.5787890355308156	3.544822361816753	3.582409796878027	3.6343215185658644	3.567197156749783	3.679115644981969	3.595459091892611	3.603870646739434	3.651701583506404	3.621111553782436	3.6607688152872657
9540000	-25578.664874714897	-5461.157593374992	-20117.507281339906	173.05799298134528	1849.9420070186547	1284.864408228484	57.984328772228224	4.530060083677547	4.244706237047534	4.164692683420949	4.148245840491947	4.0346730046836585	3.8175207356953127	3.8271897150422958	4.010514809949802	4.179309096048858	3.9242351791645915	4.052682917696285	4.086880151000838	3.959200980011353	3.845515061555807	3.938984151085721	3.9455329521313636	3.902910742342547	3.992958832047104	4.075096233147403	4.0222932007312595	3.8758702322656347	3.727535607436844	3.6475910634080653	3.5819439708250314	3.6091900207662486	3.7445933752484772	3.782069781407265	3.640009824819906	3.7477086520173004	3.6469034024158455	3.807149175170954	3.6365614390289642	3.602806698844566	3.5241671797397376	3.6514578805467166	3.5197032472041125	3.5029680608305074	3.563509239588845	3.6983680513734005	3.749968704939426	3.8402247948349464	3.5114806209335856
9600000	-25593.878641910636	-5491.6894283299225	-20102.189213580714	246.86154753203868	1776.1384524679613	1398.4440634702382	13.649605920300049	1.3832024225420132	1.7670068238649412	1.8505834424430425	2.2109258856874128	2.18714914728641	1.9140519778934333	1.7655417320665454	1.7410875813270212	2.2237361690831805	2.338746153381429	2.130765309644638	2.1277173535613283	2.366747769661628	2.7057730369790045	2.6223446801569055	2.615759111048991	2.5299885585763136	2.4989117735891573	2.7625110282959158	2.1662955727519897	2.4621567985582735	2.514949651571833	2.6167510239616725	2.600220622110348	2.572328985933636	2.9958974883059635	3.1099287077757474	3.345386471733899	3.4136912949442477	3.9727242787617363	3.80529981248362	3.6137798986312837	3.872739346877069	4.469991108285877	4.574905717297627	4.473406896189254	4.136399354652567	4.037744665326879	4.222118528610839	3.8763332472039433	3.965592758690568	4.47945307395327
9660000	-25561.316617382137	-5406.017085918387	-20155.299531463752	219.4530965626783	1803.5469034373218	1381.5426269435693	579.0878864229428	3.575586780530739	3.524550944554959	3.5240668433210183	3.4277570310014656	3.4150577414165584	3.4071723130506615	3.4031948995801544	3.452294317257955	3.5225026013118037	3.5292207722557123	3.511660180079364	3.510747803200611	3.5053440847261563	3.5415465110326654	3.508810774024532	3.5869685248995706	3.522200257468153	3.4909183414617297	3.4643021634729227	3.486609687535532	3.5298980371372837	3.4870918709746705	3.4630521481554175	3.482747104851689	3.4721247580581247	3.4908478005668804	3.5556559778548906	3.497091191813031	3.5119700122203223	3.590442104516862	3.5418183051251915	3.502280593638013	3.528917788098455	3.559865194942917	3.548142725598454	3.5308122627146825	3.509076705721523	3.4974782908549478	3.5512444410133326	3.639427251986432	3.6439109639920004	3.668267265083522
9720000	-25637.681137409636	-5496.791288191913	-20140.88984921772	187.1085167259795	1835.8914832740204	1360.7265815618275	30.638536386666285	5.759981633355454	5.66398250739911	5.401383877526154	5.302306184683539	5.265600932245359	5.119353617383708	5.393928152254584	5.2911308002396105	5.242116566652944	5.217010136939934	5.097180947139743	4.976159079479084	4.971879685651751	4.821391909096855	5.079015578837052	5.044691839023019	5.072600500421874	4.883857640298671	4.869061049570324	4.882774787641824	4.701401314837078	4.720869109633785	4.670689905653102	4.658286549325857	4.542298419988704	4.740095316817059	4.854687339073936	5.015532835574756	4.834024510957028	4.582527373513966	4.51839951191564	4.566403544487898	4.470553905716832	4.207232724930684	4.3570067211793235	4.595647909059437	4.442637352873764	4.396528146744847	4.171192636087253	4.226833839840912	4.522011487762867	4.575464677529176
9780000	-25676.33120521137	-5573.23491662889	-20103.096288582477	176.31440594934494	1846.685594050655	1401.7238105071215	0.9497453319057888	4.526981728312016	5.25311616612115	3.895338011244073	3.387749011707723	3.9694346283198634	5.0632249327352445	5.094895388881408	4.683380021151772	3.0682026966125	0.9817196276443487	1.0720330876106157	1.5421695710914718	1.908608657586014	4.295730470310121	4.485863847777947	4.9928617847815	4.09750686465933	2.939380401259781	3.1924829732686297	2.6240660500290462	2.7874669385912236	3.0889739752127117	3.5875777103935045	4.555488248517932	5.366475778647964	5.072130391739974	4.373586235937561	4.793375491264575	4.447992404037219	4.76340807785698	5.046069605084885	3.7395271497430365	5.324429546474963	5.553184358263398	5.791584383618912	6.7585081874160675	6.6616935000813875	7.573457564837536	5.829829793548991	5.582012410325224	6.591801233002504	7.06161888529854
9840000	-25697.00752815367	-5568.280064594446	-20128.727463559222	170.04513428465728	1852.9548657153427	1376.5500873857832	7.486282162356599	2.641204173656212	3.160575335226811	3.2282433280563514	3.8458133870567415	3.076047343971989	3.1085903609355263	3.551131939761693	3.040809687136071	2.4961787474246036	2.684602022805592	3.650507124983673	3.802505475944553	3.9280113278210953	4.42298481025749	4.209252975195553	3.631231689882524	3.7762642990696196	3.9223208193512087	4.408935960186174	4.000878072416336	3.4257614245102816	3.557669463310759	3.3747652471202287	4.0427199244557475	3.8645780547077453	3.9411633799701584	3.65894282755377	3.8856749553743573	3.7252461279255953	3.7118896177602023	4.282672565125238	3.9815097850258363	3.8677936914615363	4.505700145966118	4.987924769752542	4.797475401755654	5.432750049860335	4.8716320442913235	5.724282925688092	5.70504341171027	5.17727158348836	5.222715373684517
9900000	-25681.693562853558	-5545.192847073166	-20136.500715780392	237.20350413431228	1785.7964958656878	1555.3788739970523	9.886982578048789	3.259375621927283	3.0086707018974574	3.495122742679429	3.2144412286513666	2.9122384061941853	2.636343635914984	2.7172207593513242	2.848056950438773	3.4030594195147548	3.781324325045732	3.6261753085910193	3.548437509760098	3.1183236274707506	3.4087498044539366	3.4975168542930244	3.386653643757324	3.668358556887003	3.9587140276174733	4.005228744040566	4.261676611095298	4.398852723109325	4.424059554182911	4.797638852711428	5.221785351995422	5.338932536817078	5.251253139079026	4.713330273584008	4.524845269433991	4.523154851749099	4.572568072220073	4.849407340695106	4.633296745505266	4.515654062388723	4.3420278749624925	4.905874807284071	4.885804229610168	5.035178784444472	4.540787591564354	4.879001277605373	5.511468312639266	5.219175832731661	5.201747300819778
9960000	-25633.314031898037	-5521.204119822803	-20112.109912075233	273.64126178466853	1749.3587382153314	1562.574367074527	18.82582092499673	3.0328816000269647	2.7822152537455427	2.912863663745852	2.6848521687179376	2.82763811744242	2.847723124790966	3.027329514162931	2.9400437855373633	3.0668329473070752	3.34027164718702	3.2117504800021845	3.559071641732766	3.7335000952296618	3.8589427922022743	3.7135605030041074	3.5060424027221324	3.4922036771257257	3.758670504384367	3.519217814110351	3.5399157713690697	3.613326108103761	3.9123939178457947	3.6260228908126857	3.757359650159105	3.516700370795376	3.286686420838052	3.132159618707098	3.5118696707421058	3.6662515872864168	4.175448061180591	4.0445494939187	3.7536817704152785	3.6820627245881665	3.8053451298337255	3.554220860476857	3.3569861929262945	3.5832226224785435	3.509715212125111	3.67277943966858	3.7513038628667554	4.095198985696979	3.8041744111998193
10020000	-25681.506256500932	-5540.516665816723	-20140.98959068421	305.0702122113478	1717.9297877886522	1678.3023322477281	2.9540791596602767	3.828142121326778	3.661560806919675	2.9747630509561533	1.897220767739238	1.7767565339283586	1.6878460761950245	2.2842992701226428	2.406356569139009	1.8307594784499193	2.544405415819542	2.680859493625132	2.6372301461286636	2.3444447061174536	2.358192619483609	2.4419209758644715	3.4336975453844754	3.678998993858394	3.8551594057140726	4.24595324123159	5.038781114768487	5.6297160852711	6.329528977787927	6.253272064428337	5.478012656177095	5.203020982449008	4.728958027186459	5.480832232332096	4.818361468577219	4.619883012464848	4.229259240209135	3.977504540756568	3.727562182692674	3.4041173695973033	3.603355400395144	3.923668063961423	3.99222748926976	4.002919331875917	3.764131472162356	3.7147976674524674	3.6485211439084613	4.204915994069456	3.1225701810950666
10080000	-25636.010505217313	-5546.063247628102	-20089.94725758921	197.68891632323383	1825.3110836767662	1480.9710648596044	17.700532026989844	1.7185909195070712	1.2925795233956592	1.3697655361365908	1.412396810655633	1.8292038286082646	1.4646826015556578	1.777984330675324	1.744249159297601	1.672373070275497	1.7590784676266802	2.348409995579943	2.213828632973562	2.350792350267268	2.751179630238799	2.810277858183328	2.77405724392559	3.143079394727626	3.3670588213709842	3.9123663884519586	3.5759669022674	3.828601042007426	3.9302959060357203	4.026525096307905	4.358048350790253	4.624059462055909	4.680780795769752	4.901432781853585	4.944334913478878	4.939485111444189	4.414197027546364	4.290540685558431	3.905195590668703	3.8716616430683297	3.5299053709034856	3.8020765505468384	3.5684877791264586	3.484548376226032	3.8455073170403313	4.17344821599377	4.455264270024598	4.673073213684438	4.668059676640814
10140000	-25662.757558356432	-5557.513432768717	-20105.244125587713	188.0974811626943	1834.9025188373057	1407.3901449960254	2.24211821296104	1.8521019794077649	2.3742057773331835	3.4085592192555447	4.178299256670462	5.146120739034673	5.748594191395568	5.545293974875965	5.276438908703801	4.405698295876855	5.386472398564423	4.844385205169289	5.694160629570655	5.064364499599874	5.1963633375793705	4.960201322227352	5.087096193068761	4.920858982314253	5.988976098040447	5.48856245267348	5.730132001497737	5.612275765295673	5.1353965902408065	5.277314161872937	5.283501445774144	4.960262903561984	5.1901423667845785	5.949114860782102	4.951244551319528	4.303378347790843	4.45520850229334	4.509461680980808	4.4182258456438435	4.624405930630058	4.04669857598523	3.8010816160473855	3.980560688129845	4.31466029667646	5.245102504837186	5.369541961190555	4.707349718448152	3.6349023000237155	4.1300101919850585
10200000	-25661.706656325718	-5554.789635154036	-20106.91702117168	207.43687458039278	1815.5631254196073	1464.4460852062464	6.00816772912512	3.74622960396354	4.002882259143576	3.5546317056878456	3.761715111330121	4.063615927242267	4.305633384611346	4.904847167888708	4.748333721975076	4.313547280274776	4.211581173078577	4.738811155182094	5.150098069072925	4.808795772454096	4.3066387007007165	4.415115796634589	4.909091334127339	5.001570460925313	4.945695111917165	4.850172340890209	4.793420142009293	4.7402383632949805	5.021964977851562	5.335282020541863	5.541136121407265	5.779194308711562	5.799394150207232	5.794069265938813	6.58464653917121	6.614948791266698	7.182513569412551	6.986751796299782	7.9057084349128	7.940837024310801	7.910795937755477	7.600692044817009	7.160750144693214	6.370750936599235	5.504304796807913	4.935350759884052	4.640837725213381	5.221678634484241	5.0716388393391565
10260000	-25674.430339659237	-5566.831862872672	-20107.598476786563	181.60728687255806	1841.392713127442	1362.735796179579	2.511805508663601	2.7609160105333235	2.8998989657900087	2.6883837315216024	2.4187093164793207	1.9121237627544951	3.0828409908704515	3.5941432959835344	3.1461459886188354	2.342605080203165	2.6211125374170248	3.0547016471749244	2.7653342752405647	3.020412052400736	3.484090476289426	3.8559265192358705	2.971016761004669	2.590254532325937	1.8060898787730029	2.6415918840427404	3.4234064774955786	4.148200000537718	4.483917784671742	4.926746983329812	5.312151231406902	4.896916618857647	4.820950894625831	4.462814405747277	4.36581517797278	3.9897235130389457	4.326189946281389	4.453573552788402	4.31108130595146	4.694626678118243	4.585821703675832	4.89446632885031	3.691317560394827	2.9667879661009326	2.9282496123163266	2.4143049241962617	2.807701787718952	3.119100494670416	4.510303287000763
10320000	-25636.360234120188	-5529.016778333338	-20107.34345578685	209.5130742930662	1813.4869257069338	1406.0440764119023	11.629811548080044	2.785044356476069	2.9118642721777332	3.0221455847367524	3.136399337829235	2.878012865506978	3.4034530272278736	3.7645155182325873	3.3815775339740273	3.3405919766461074	3.1039953640163054	3.2950725791937705	2.931041324713423	2.4230816505822728	2.328059352115078	2.3628763188776563	2.5122555697376145	2.1426777463461057	1.8826133172334703	2.041454459718424	2.584238947162052	2.5185193504259105	2.6977731421462683	2.7847483652972995	2.5357784299523396	2.82826506828189	2.5786704955958566	2.360191179828225	2.6668592619198828	2.6664536408555914	2.6779982443572736	2.5051273600980166	2.791116119059015	3.4109429176008996	3.618091397549059	3.661105229883575	3.3237523394016897	3.593593328672994	4.054043092529222	4.4572144904107835	5.094930438057347	4.93215201206946	5.076240295105335
10380000	-25669.790130722926	-5557.37224151219	-20112.417889210737	195.27868706143346	1827.7213129385666	1335.1318606103825	1.53018760941233	8.779127688944229	7.000518365833068	6.780673228744011	6.067435579692395	5.544499981878399	5.031215172865538	5.651788232913601	5.103963344689078	4.104826225381882	3.833023658218366	3.3856605292361124	2.6633332243011902	2.995322575846804	2.6925739472905414	2.435512097084579	0.8593017055098497	1.535437645108394	1.9333564006005748	2.311704809288644	1.9174781081781742	2.869010865049588	2.5182780964525397	2.6124933694809753	3.004704621396134	3.3224299377684585	4.779555191222138	4.6570492308389655	4.576725924685419	4.3694865291115	3.612879260187922	2.9601443763612787	4.04090054017334	4.556347014058527	4.8061797750440105	4.752972338267417	5.3389389718993385	5.667338629631603	5.537974944853932	5.9122904399079745	5.607883817832972	6.545802256648173	6.285773481180348
10440000	-25645.161168058476	-5565.4801618167785	-20079.681006241695	269.3111417537646	1753.6888582462354	1526.5842543598887	2.437298871897313	1.4884711867196125	2.1147286746837546	2.6029504131053667	3.6194301935451483	3.906545315270372	4.831338946313801	4.385524157062246	4.6385230980744865	4.078873262830193	3.8011724498601556	4.120269533814674	3.566766548760849	3.8897656070520474	3.353339052429468	3.5559706650521092	3.2480303931338543	2.7499075128493473	3.1434676002294752	2.334514527684774	2.737799041956542	3.4990059201403727	3.755630175357487	3.140230761223627	3.920086977955598	3.6003108706859166	4.927197093679563	4.276114853018485	3.7995613058626816	4.294890543271708	4.520211010275507	6.0302213659853425	6.744244454075422	6.275276589160019	5.46480076127314	5.127413771585554	6.406489791766951	4.745842175517872	5.61066242413632	5.2225923655084765	4.870599479882914	5.079547762464672	5.533926431160232
10500000	-25607.024251324496	-5493.124883310347	-20113.89936801415	185.4483583001684	1837.5516416998316	1369.7941679259952	49.444019236108076	1.9939074469095626	1.7507766725041765	1.8758985862000768	1.678291061820433	1.5735523500039752	1.4874470712289964	1.4463216679345063	1.604384071656447	1.687372578370406	1.8955313206001148	2.0268253195891504	2.0424473562077328	2.102524688258133	2.244608399611411	2.456373924794216	2.255182694297622	2.346466948999218	2.583336100304606	2.607696018621743	2.394932784469849	2.518001456109454	2.469334281031492	2.637183913983412	2.615875447755805	2.4916389452034	2.5753230920468586	2.7541456878593045	2.6504747032989195	2.7655398009727556	2.6110691989707213	2.760894373173396	2.80628818645567	2.758383770042884	2.7157440424013943	2.899934101498142	2.9117018584811336	2.954448941494896	2.8625671654805043	2.753488188157101	2.921884497858845	2.981964371460922	3.0032743161284507
10560000	-25582.633411093397	-5491.359010618657	-20091.27440047474	216.1899896306841	1806.810010369316	1454.3168194102905	148.89863739767716	2.740128492989442	2.835011768063085	2.7546397467402066	2.759487765282596	2.6708112964946213	2.703123329195358	2.9239289973201057	3.0148559860723925	3.0799060739079414	3.0713622110858383	3.1202531952008057	3.147768465751626	3.1838966342704835	3.253671662350078	3.410754389155379	3.352648445507638	3.444889365839775	3.489410748090724	3.349328231678754	3.3790621626557704	3.38760399703517	3.422859315199601	3.458785344753556	3.471942850846573	3.5636970267009493	3.681679248850261	3.7132117067881674	3.666266544917059	3.635655205159811	3.613139642886918	3.521272360673893	3.4503486885567805	3.5040535751393103	3.4956926503720136	3.368259196488172	3.392173409159989	3.402863345406346	3.465406865279469	3.5416883642886945	3.5189083665533447	3.5786369121158903	3.8472319924461877
10620000	-25586.302507756285	-5486.399373694436	-20099.90313406185	184.0652972744679	1838.9347027255321	1369.5751584443083	78.88471669434085	3.8982244504645847	3.775934357122249	3.785333063930578	3.4640911702265296	3.4516532402215887	3.3435534905716806	3.5680413040865107	3.4996947199164	3.4873792717389214	3.641218135938392	3.454352922895461	3.534491023536029	3.5322895098360636	3.3552203025417477	3.172961775879247	3.3097946636203184	3.471429461154381	3.4075927633911984	3.236848862935272	3.3871935035317833	3.4262095745072783	3.4498750804770855	3.3803203820196748	3.343640637280499	3.277430233374872	3.39395642789753	3.2673199670696236	3.407538711145506	3.3155031136384827	3.334447920878534	3.247416719622086	3.1682655062795884	3.153249875703575	3.142307053849228	3.2657337378434455	3.272695299235905	3.4137808790803326	3.4103131569329985	3.527236811139325	3.512989180087126	3.6479980487891983	3.7781226662760803
10680000	-25584.52074993116	-5467.5633128860745	-20116.957437045083	182.50324372129774	1840.4967562787024	1368.0748288347602	221.8693719480585	3.0589595708217976	3.115629035796495	3.063886548715328	3.012919553928256	3.06950678221063	3.09482708474891	3.121209709750694	3.2655541324437922	3.220148687537427	3.269465326499666	3.2603533823619255	3.2106050031975464	3.3595029414249775	3.254511098796017	3.1398887028205658	3.165603266166621	3.1707247866408337	3.2328794723060823	3.185370279104662	3.2066625897492953	3.2807573357054594	3.178630827358829	3.234537440398755	3.286721556333718	3.1809094237760918	3.227625552242617	3.405518019656917	3.405281873634897	3.492411452930471	3.4817315078841755	3.4663149163639275	3.5142603170744207	3.479932451930318	3.58216225856281	3.4216455706508153	3.4303775156270637	3.4759030948117395	3.5244171253912104	3.5244490112533264	3.5540093084088054	3.60934087482606	3.5650024735828434
10740000	-25574.032233000507	-5498.538653122956	-20075.49357987755	187.31037250583898	1835.689627494161	1422.8215054487175	56.92284959967627	2.265516074646615	2.396313920522361	2.401722396021537	2.412954042875916	2.4833029428126547	2.5884602617933057	2.379673098584765	2.6008585456232542	2.7195954160270457	2.8303066993082036	2.748735885342471	2.6556076932881814	2.625125104646429	2.6064409705669953	2.5746397442908333	2.6982230705389862	2.843987964648871	2.8716217586911483	2.946735196315346	2.948884842151747	3.2058691185410773	3.263350762854289	3.378048697924707	3.492847842379459	3.4561387406954935	3.4034972147921736	3.2812771084754617	3.1442006150388573	3.1518579778098386	3.2538367201723184	3.1970880360440224	3.2283353826789982	3.1698030016642633	3.119828802717694	3.27302847192842	3.042043537712845	2.952901673590306	3.039446636612071	2.983730231253704	3.1929195626582505	3.290695477182374	3.2159781598865136
10800000	-25553.502306578448	-5438.3257956452535	-20115.176510933194	172.01062782748747	1850.9893721725125	1310.7540791021815	688.6825238024265	3.8220934809319758	3.893532678922407	3.931576917672296	3.8826679531780215	3.844624709118918	3.848688820585368	3.802326448481727	3.841313574756187	3.7979057582884383	3.7551085884758453	3.7662554346299415	3.810779631652681	3.768754814472134	3.8148993352090135	3.832365699908614	3.783082891302037	3.80000339952855	3.831125117815627	3.8200709362517715	3.765639511197457	3.774605824814962	3.7266924173753835	3.7443788905785036	3.6991999434424283	3.7125730798646197	3.723932941394886	3.7590387691592886	3.7834699782611727	3.7581464091694765	3.7699020822659093	3.8050837504450916	3.824371361822923	3.884143512356118	3.9036215097625893	3.8525414164075054	3.887737100161831	3.888408221252505	3.9123478568733328	3.8620221327323927	3.926782376358335	3.9179051757195213	3.9116503500718074
10860000	-25668.74272247604	-5534.520602035009	-20134.22212044103	230.14646735271498	1792.853532647285	1448.9768898416578	15.552528910110217	3.5669204869464144	3.586398168423075	3.087991370164317	3.4686504889878376	3.473283140658375	3.0551845301899694	2.926568561912248	2.7956564911728545	2.1034515714271365	2.351310474996653	2.0185001041284703	2.0818670894763365	1.704191769605932	1.934889124837576	1.7422014921868991	2.560806449800678	2.5127819959533153	2.707430501777289	2.772743821937501	2.4675378019985312	2.697484000368295	3.088150408069281	3.227797366301381	3.6288862688517454	3.9778449386485826	3.619728717192008	3.672885307008496	3.7644181288985825	3.675460934365452	3.93792340280502	3.770204257854116	3.739126532218761	3.5166686613972846	3.6730769366066998	3.797344726573597	3.856860321263305	4.109799088034808	4.420668447414959	4.198216780478496	4.351546355650133	4.499517576188528	4.1051065555434265
10920000	-25670.287233881765	-5549.886269268903	-20120.40096461286	205.13840240500866	1817.8615975949913	1394.816907945899	2.195714643609823	3.710455798992644	3.4474259686728863	2.9121586232048897	2.933866451595927	3.3338453797115273	3.8326004876358253	2.715125738674552	2.3989573301442904	2.235295855609176	1.9701893520235678	1.8024650775787365	1.5619046315531908	1.1347247169741819	1.7385867844895007	2.3323564963099916	2.411157280590438	3.0454226361689107	3.318112922308126	3.1655499403199925	3.641568246308366	4.01324793246207	3.8099127987999823	3.8889946760844656	5.019675321436757	5.632661869364551	5.799664376940404	5.23357447383332	4.73124023526606	3.878204275880739	3.681154066291514	3.096653856715302	2.1599717070624065	2.581165128813083	2.6778345037305993	2.7340502657012644	3.3869158968352497	3.1519395133221266	4.003911214532797	3.8385012658383983	3.8406007348388123	3.4461646196555615	4.21270642860949
10980000	-25535.29357419055	-5443.975389609968	-20091.31818458058	192.91717911935066	1830.0828208806493	1359.6704396066011	322.81504529783354	3.288393284006831	3.2311582658475375	3.1890048555105635	3.153175119200041	3.130605951295228	3.1051178392241723	3.1345732122000287	3.2123409941026204	3.1993678722696783	3.1483378954707577	3.177556230792157	3.2040986771571096	3.1955085621650188	3.217444324588256	3.2284075102834633	3.2567906748257105	3.1731335929960345	3.1943728213556515	3.2565116029331134	3.242368332100881	3.1792658906445856	3.173123158110636	3.2317375892589086	3.2425825559881667	3.409000990331947	3.401288046629888	3.3728404434203596	3.4776647962299676	3.5705917006380616	3.6226568616976302	3.640851069010387	3.592670625649347	3.5990734185850655	3.5637884844671683	3.585112951407792	3.625569805567961	3.7065257205902085	3.76210836605841	3.6949584601370007	3.686171009294737	3.75475692995957	3.731229666849896
11040000	-25569.14916513368	-5466.537860702461	-20102.61130443122	165.66256727305318	1857.3374327269469	1240.0994899320406	104.1732626855392	3.062376040392828	3.1001853556977896	2.935619988641528	2.8825099618000696	2.968490572642692	2.7839268081665924	2.754544738510579	2.894466092221575	2.7565523918904273	3.0938669921438353	2.994774564940119	2.977568494927045	3.2835139601509473	3.134200839510795	3.0954614797797184	2.901786576117389	3.0858775604929525	3.072550946117437	3.117519954707225	3.299046218921113	3.272977774094152	3.1201626528930433	3.0305985934790765	3.016615258580143	2.972998115574087	3.069694363033329	3.1678552789455154	3.239563474675213	3.4325348047789324	3.5636516516415835	3.657261955339855	3.76123606594886	3.72867128757759	3.665270960004378	3.5053505930231843	3.438859295308636	3.473124201417016	3.5308421342666336	3.577537821800591	3.5092230975221073	3.6178671119659254	3.5244889323631337
11100000	-25496.12266520844	-5404.727044035895	-20091.395621172545	150.4638315562351	1872.5361684437648	1257.4090105909881	642.4667714411631	3.2241939098907375	3.220049224160693	3.2372582019841554	3.271922615262055	3.3326300806708415	3.331539088531288	3.3534865053879623	3.3526256705714075	3.3530829996737257	3.331014442125501	3.324694803248687	3.271100748233169	3.2626785079997784	3.186220209844724	3.220560493932439	3.1919488826288567	3.207961454162774	3.2462706975714153	3.2959255483080883	3.321795611558042	3.3688305579884514	3.330942949222248	3.315615815755016	3.381940714968072	3.366313263833087	3.3070487918237292	3.29801628836624	3.312521207694755	3.3214244818812575	3.2883734605827564	3.316976631998679	3.328454695035334	3.376621767651825	3.41046551521941	3.4291452396367705	3.431666638108974	3.406410992071522	3.441468898181616	3.4951442023855988	3.5172287073713853	3.571080780083179	3.558655583536741
11160000	-25550.181362910538	-5456.374595555113	-20093.806767355425	200.4269708949546	1822.5730291050454	1439.566520228149	335.37078044395014	3.925146157024843	3.945499948052738	3.884959109208806	3.877217914701437	3.849476875888662	3.792325865667742	3.8428362071123905	3.8926081108265964	3.8729361587179447	3.843565611923934	3.8306121310827757	3.7313910372616035	3.7325271707701457	3.7422422405992997	3.7471877570191285	3.680884949084052	3.763012734357384	3.7162205516706237	3.7211626095517687	3.649477003955665	3.647833112894733	3.648545836679887	3.583523898701243	3.65232406393104	3.586301861204249	3.6523069550280742	3.6294640440242265	3.693239276544164	3.7679311181966715	3.7369947942738593	3.7132248803430663	3.7547555839841698	3.7549982348805164	3.691877297314022	3.5953090552822062	3.5654175621061004	3.551762067148161	3.5504954630566585	3.5955838850341193	3.497052391545977	3.5348345210228085	3.4995426629764315
11220000	-25555.741409315007	-5455.071831165563	-20100.669578149445	182.0793087562996	1840.9206912437003	1382.399596810758	304.3688648128196	3.2891373838652873	3.2956304181649014	3.2742110473189854	3.2097313735393027	3.208920694547181	3.170237124388888	3.230439220186194	3.233423833832	3.1814161002752037	3.051767841592813	3.1232893817320417	3.1746886977907702	3.169880979736768	3.24541265818563	3.251220737772641	3.148163850874119	3.1687958214793266	3.176008106643202	3.2135798600930103	3.293133108179717	3.3284954482014113	3.330964809562154	3.3195479709147646	3.310369264673913	3.4030907563062653	3.356009657004122	3.292596884410163	3.345225168924092	3.3657433754882176	3.4079450249804513	3.4455680920897747	3.383821576219269	3.4376900056881103	3.461933616707774	3.474895351854486	3.465128243223101	3.5007444951088567	3.5004238366210574	3.4966085041680044	3.56351047007837	3.590239464341639	3.6815587154920237
11280000	-25624.930707704414	-5526.561608113565	-20098.36909959085	188.85182770436475	1834.1481722956353	1399.2487183249375	14.277837784918294	1.849956294975462	1.934919864317755	1.7412490470543158	2.1383387825657256	2.3056740599177767	1.9362772564197537	2.0546017473361573	1.7710233729400617	1.679221403953031	1.9185368694984977	2.148851908738686	2.4015571156941564	2.437811275928021	2.2452101259395922	2.1351381900479702	2.2707166240647805	2.2980795681695616	2.2736369557274796	2.4616196025225277	2.4525064780325136	2.5443040563076806	2.3992618274061854	2.472250355248214	2.7553974608155856	2.915527372292936	3.2816008536765593	3.6459153094589514	3.6378221357721796	3.561725118793534	3.5896726590211308	3.8307423910686094	3.9313777285114195	4.3692445397778545	5.06747176773861	4.9602601137953695	4.698149450471109	4.587263435211203	4.501357967475901	3.8610957745310306	4.045142749098207	4.043148337397725	3.540891266935142
11340000	-25620.526748400116	-5498.472277170496	-20122.054471229618	146.9804853113385	1876.0195146886615	1267.53585546668	27.382716218231494	3.2676785345912185	3.0552303980785833	3.009134597648948	3.197765692105086	2.8717668286267872	3.0436572713742027	2.840815225876075	2.9689153641605697	3.1714075238851023	3.0759210504456043	2.9864672780188006	3.0927918190633554	3.4999528992688043	3.446413096974828	3.2649979494599104	2.843260040575119	2.7935947404042767	2.7164608792178306	2.531041921813139	2.619696026169993	2.619543192053359	3.0335733669995215	3.286564678172091	3.235519769819296	3.1006975307476856	3.1125752178777226	3.285753964083183	3.488358158773402	3.4556633927447535	3.2372579998916247	3.171470674815832	3.3159285864897967	3.434533740042538	3.8023271058620347	3.8022457327264556	3.69496046525331	3.6607985781767987	3.9231835149181795	3.9057706066342543	3.9181503201491883	3.773778428924671	4.072904009910023
11400000	-25636.93861754748	-5542.543780095297	-20094.394837452182	158.46346074117156	1864.5365392588285	1292.2891183035763	3.092951639748524	3.5091462917430185	2.5934484899373813	3.349628927451723	3.8371160954734105	4.128010718533245	3.979235184836254	4.008816687300625	2.8209079602575473	3.1995294715136553	2.3685368398658753	2.323119082338719	2.3800249084784126	2.5824317848030414	3.4994926542004703	3.6670013461769746	3.363140817840019	2.8848592536807947	2.6264674276883175	2.7610478717474853	2.1902067765082434	1.8359458406839477	2.2144087370023833	1.921430644162587	2.518762142680568	3.4737618030940913	3.294131102382151	3.3130074989615292	4.360931271786837	4.32148305195621	4.436046018932499	4.2897565834608065	4.727953109237373	5.3631733177681316	4.03197401053445	3.5628525870236043	2.4291688787201418	2.219757848438415	2.8982226223521934	3.527498512256541	3.5403341264238084	3.2591394834036747	3.747412660778332
11460000	-25569.245301217295	-5478.518438141945	-20090.72686307535	127.89737232493718	1895.1026276750629	1202.295995235381	37.31939575101403	2.613999631677573	2.637632904418369	2.851633395377803	2.605700770358946	2.7488347400577227	2.532225851475528	2.7219803145430905	2.9370691066438983	2.9591357607909243	3.006156001261531	3.0135975768498042	2.908301970557671	3.0060889489849885	2.990921367890669	3.0865702125710266	3.080702544473594	3.17495724218369	2.967362838839507	2.997309425865839	3.132952612990766	3.45011473247353	3.4230636007573727	3.2897569301672243	3.315628083412621	3.161688099116174	2.854637083147994	2.8707732698426764	2.534572618876671	2.847189955101492	2.575410545578113	2.796903065157253	3.045004747460376	2.980156884658799	2.9147120874825987	2.9141164917806996	3.156697336353041	2.9969599930206687	3.1269918743411758	3.1059966790929465	3.3005821942009708	3.218859770510801	2.8907904222188874
11520000	-25609.137114220153	-5493.8544568169555	-20115.282657403197	164.64041240187987	1858.35958759812	1279.9737204888224	21.848825982711205	2.7164131549645854	2.9272210951293935	2.6994014164623463	2.822993816391824	2.9540930072076352	2.887792724923284	2.963938053072849	3.349081404312402	3.6572621255893916	3.6756523278157465	3.651727182676911	3.6083625265273573	3.7828933260567235	3.6713158830885546	3.5962542168893528	3.3099021239583624	3.5312679697524634	3.494167281102053	3.1379280822641595	3.1687902874285823	2.9083664253333854	2.9353257825148185	3.0602235960197577	3.0507951203544086	2.7771787560834365	2.764748819153689	2.9961878465617913	2.8542044417319676	3.266536972114485	3.358611459908449	3.5341878138106875	3.404108993715511	3.6028311808963585	3.6351561848055387	3.9736056452354815	3.802482547315627	3.641868317671616	3.3878605229149548	3.3824300866343604	3.561207356732126	3.595740931480855	3.38456072907683
11580000	-25607.29208053263	-5474.2440033118855	-20133.04807722074	128.2740541228004	1894.7259458771996	1269.8980245025318	105.21477781743363	2.884633043428009	2.851612419065822	2.840302109169817	2.9408668353973777	2.8958245401157208	2.8436720755030915	2.776101568685641	2.7758440399233364	2.7840365904422613	2.8254802809927697	2.9243693401643243	3.011726430866779	2.9953565914572975	3.1048809405510034	3.3343870179621993	3.2001940125632826	3.0128915874476605	3.0312093866284235	3.0580880444386143	3.0686845606544377	3.161188042655731	3.206391942851233	3.1701173041656316	3.115386726237481	3.294550064843178	3.4299858500302167	3.318871614325424	3.3238130614541403	3.2621429592473388	3.3796222528777657	3.4460142685795785	3.574725299155036	3.6481416628704983	3.7887386330244315	3.8542056775363305	3.8066458216340653	3.965873339892884	3.986941382952615	3.9922659791243724	4.043283033509034	4.06209532528224	3.9423289556861487
11640000	-25575.39535474715	-5476.127465120516	-20099.267889626633	165.84516904651073	1857.1548309534892	1349.948316345326	103.20354263420606	4.128173261904454	4.145801013902558	4.0643731860156285	4.147716462698457	4.148638443699636	4.141361048977421	4.0273242072665605	4.0345528450528665	4.161825158167391	4.109607560487233	4.117072829150623	3.9335552104236644	3.7473287911124604	3.762240836556844	3.979399761507175	3.906459325797737	3.933696816039217	3.9879324916434666	3.924334475771843	3.840151256011874	3.8102404494162667	3.8872232518077	4.186796603406441	4.2118892802429455	4.294435087036856	4.225543306347379	4.324892852537771	4.3756133096954635	4.240576033433585	4.285671662267777	4.218368604445657	4.108179937681279	4.07595977877514	4.17389381392011	4.0781285160964105	4.022996359242997	4.0348075220864645	4.049155883768404	4.219717818928825	4.236541472638814	4.3722058784465325	4.362216742254432
11700000	-25581.1228757269	-5480.593146828005	-20100.52972889889	221.66685737492435	1801.3331426250757	1512.8317285757043	149.63492717782165	4.438228313950824	4.379687870600464	4.403976172799186	4.293499872989281	4.172380959139314	4.161831769251835	4.057820150610052	4.000753405848647	3.9070653116793874	3.9301626675189643	3.8322463941873415	3.785050529662691	3.7748803201513708	3.6932139088593914	3.712920372139733	3.6496401413829065	3.660887940327993	3.6439777885039306	3.6185208697833953	3.6311760781746285	3.6948212019865823	3.7521411503252757	3.7352391877720845	3.638401006455586	3.519117267368391	3.547997644755963	3.591035069332257	3.662570536314236	3.7421191042756234	3.6645691917317427	3.717371270640142	3.8977406202178817	3.9425376297590025	3.7760208619277926	3.7503181520092945	3.7052129318972566	3.7917795350836565	3.742647366111557	3.7177487180732354	3.775744893848487	3.860704357586555	3.835503122949239
11760000	-25536.94785020921	-5448.30959267224	-20088.638257536968	157.2805922751751	1865.7194077248248	1399.1696780398674	943.5195307957715	4.29377906516778	4.303479513391187	4.28245876822014	4.254134317682729	4.2245246755861965	4.235865646014458	4.248766137455073	4.290926676045654	4.244732533018645	4.202329498938646	4.151004012831671	4.134946403592216	4.158151714862285	4.130383582364032	4.080416952116629	4.057664435266014	4.084913230585755	4.061789942921623	4.064421458165583	4.067100315964983	4.051676407236644	4.056333821935514	4.063486634404164	4.012160483240124	4.0168584443450115	3.9828302292455313	3.9328032809776006	3.9316730293104234	3.9269460834395447	3.9794284798347097	3.9991799461565387	3.9957786323325077	4.00692812163937	3.9509457776160506	3.9389115789177565	3.8999281473298977	3.9618714174212664	3.9478871469230814	3.964144578564268	3.9712545623716373	3.9779994709839115	3.944743612750184
11820000	-25579.910361839742	-5492.565831435097	-20087.344530404647	156.71913467910073	1866.2808653208992	1328.2243190062363	36.92267820988874	2.3672411922701686	2.0021197366833463	1.8820803357824025	2.1888853918682143	2.534567800367494	2.502472626332508	2.7347679596658585	2.762596777420485	2.9742286501208777	2.8729685395508837	2.962717366536485	2.7183450261005118	2.7880063734919767	2.7502309378126117	2.8571932865286653	3.1245412062260947	3.159824104248841	3.216150172352445	3.2620379523151377	3.3476978857501503	3.4451127849417196	3.3277508616010447	3.504612611740928	3.3164866753888784	3.124888361792697	2.9822083995031576	3.0326941863232033	3.2556555875797706	3.1900401655960784	3.014949108790207	3.0734595537169858	2.9920024329513852	2.9168784490025814	2.986943441726225	3.122795413591818	2.812443158517284	2.9201086216059133	3.171805225597073	2.986214303893768	3.156840107576165	3.2436937522986877	3.0211703522042868
11880000	-25696.361450697	-5582.555682014586	-20113.805768682414	200.1595761141209	1822.840423885879	1442.0326911905975	0.429213760618899	2.4272455919443017	2.4232055267351345	2.091954209919345	1.3967832315196227	2.6550628531797775	2.3796250304487163	3.187297908494365	2.445332278393169	1.858507675502684	4.2170140707776085	4.151771415384081	2.58314243915133	1.57417026458983	2.528092032253486	0.4099186533331843	1.3469563476050368	3.3169171449606525	3.9388084926068223	4.712553060507928	6.333637230176643	4.997096915095531	4.128829061360619	4.181765650692954	3.9992780449901906	6.104363747733855	3.914369863599742	3.9390870297127782	4.358181454905346	3.8472475888835427	5.034978638048406	5.650060731829051	4.309320421498615	5.62119280537709	6.540340956426776	9.674811113498565	8.581833200558279	7.069934286519333	8.345205387830323	6.194979701294621	7.633852447858407	8.237879459410106	6.103006648399669
11940000	-25618.079937364495	-5507.148778616705	-20110.93115874779	165.33963404759072	1857.6603659524094	1298.8611541618768	8.68224429129034	1.19714181402404	1.0351296974278035	1.192900953603589	1.7194669029209724	2.2694947971387363	2.3904392751917256	2.5410030842190325	2.595733580623667	2.9427989566028803	3.2633763685402988	3.4805298293899245	3.7185945650629577	3.458392545356717	3.0760180780854154	3.4955660187814375	3.346088495601406	3.6488400656548365	3.677220595244468	3.4543101912821483	3.3603504864947387	3.9284520879813414	4.423233858858041	4.676512578714859	4.927136784459748	5.0232154558468025	4.546763407866281	5.11336835854659	4.311432322849772	4.270456555757073	3.839361545256853	3.8776537427849007	3.7992998483100564	4.4770888709452885	4.531426310066975	4.6609723607459514	4.51597196561718	4.413282225895469	4.766310669061444	4.214262972288782	4.741747424089547	4.95008439602163	4.2621556167000065
12000000	-25735.803429976066	-5544.719268221328	-20191.084161754738	146.09439231091102	1876.905607689089	1191.342739066603	0.7570800863923411	3.9078178243890505	3.1155326547414433	2.2867818159107256	1.4893546698534377	2.328774795787452	3.5923717562378226	5.07395674647935	4.248308584964052	3.581075432109988	4.321996975975398	3.9002906703646953	2.9767191909674056	3.6053885246089306	3.3489326560778134	2.5522671235836123	1.1640570310881058	1.2345066157846198	2.487391984791579	3.125580495095835	5.615127286127525	6.009788713571623	4.969890850943609	4.191004063355005	5.254453423923426	4.855171095949543	5.055566453644714	4.1671018487715585	4.10096171958911	3.1662655068039722	3.9541514830674265	4.635401305187825	6.0012922916212545	8.896435217785603	11.240076367261981	9.930665647148064	9.192689459599743	7.843133411222515	8.559232369429827	8.607351837929869	7.479963972037307	6.992086998128161	5.988050476896552
12060000	-25685.393161337408	-5569.091965362111	-20116.301195975295	156.89795988396415	1866.1020401160358	1252.158704314367	2.0508082956259286	1.878082868038721	1.6565196444614356	1.5587539230580325	2.506656982980424	3.2353438631235	3.5018057112645065	3.3049329640451277	2.773777762824965	2.936634602729995	3.3700062895704073	4.1394082407374935	3.22667375287341	3.8721952869395087	3.642426769829755	2.9503169209601308	2.9348190815694224	1.3589147670582216	3.435132653995091	3.205697601457056	2.576454616091542	1.1312953481134502	1.5554925971624236	3.087667001867114	3.950490724102296	3.4266047857091886	4.897042325696982	4.537196984660093	4.07125271999697	3.2059984086263644	3.866402151284709	2.8045511850054874	3.615553571658931	2.936707220586931	3.0004466190289425	3.4185932080404497	3.5781337355584535	4.536369652987283	3.954479294595931	4.404641151209308	3.759160771452156	3.198104450962134	4.38779462866318
12120000	-25708.01625447999	-5571.82399073606	-20136.19226374393	191.1296089977313	1831.8703910022687	1334.6929028819918	0.7329734373343607	2.799051706247906	2.700668574720126	3.2118334745923254	3.195391839080856	3.47635527509176	1.8280902141381663	2.548194401042158	1.0261472821757955	2.753945643781905	3.5111134706973277	2.734943707754471	2.889967251791623	2.73246059935023	2.4694920066306656	2.297050843484231	2.808864821794254	2.4668512543281174	1.800197053128273	4.6055914972462295	5.386271445055857	6.460270595096033	7.370849212963424	4.289902268242279	3.355249730504117	1.8725396789641857	2.3311583822653055	3.0881682359727307	4.982728312490463	6.717517355119815	5.431419375749183	4.914966916411013	4.401237212733864	5.429366858910565	5.571971018252565	4.626706751289584	4.984346607105065	6.160910302825245	6.291423694191744	3.136765459924846	3.5797205008067374	2.8782242871959474	1.5717513702668509
12180000	-25572.43336821784	-5450.980148538455	-20121.453219679384	183.71664657065483	1839.2833534293452	1362.4647058932749	168.6752209781252	2.902966118666045	2.8955538449713254	2.8142339725229712	2.876814605620084	2.9528541412962825	3.0117276759651554	3.0857202468065434	3.0664216740411008	3.0570597165339666	3.040774711885854	3.0601501045423243	3.061028586836567	2.9303178675675863	2.8939771439103947	2.993462379775272	3.0805068016706407	2.990827367796205	2.9688387383664954	3.0008738549933147	3.086360824637447	3.171620407876806	3.201853557805891	3.188504296521552	3.1206254046216118	3.116536424052014	3.169866270622103	3.131173053503374	3.1945655812718963	3.229688487287545	3.2536957046076824	3.374751141379883	3.3897142216124325	3.4507352111441483	3.4697579459582357	3.50491471252018	3.507794049389051	3.407721818914308	3.485654428384343	3.5712045816093294	3.532931891700072	3.593600458726282	3.5867816304687032
12240000	-25590.485989747795	-5460.197233636087	-20130.288756111706	168.0149802526131	1854.985019747387	1344.8768791858472	321.3115478875214	2.8226019479188746	2.789290972156946	2.839737040362005	2.7365002537007057	2.741110789068174	2.7278043255026603	2.8405255314268647	2.7883849162303664	2.851169295450218	2.877631381487478	2.9400507061722236	2.9456395694965267	2.9042948914905384	2.943784900307841	3.050985553633841	3.1489107220487513	3.160638567546215	3.05829992702451	3.152008511507396	3.153585692479491	3.227106022092357	3.2361506191628004	3.2767059273248345	3.23048668052974	3.3263686494780047	3.49019484568347	3.4808728399097175	3.5075619503683035	3.6102116036352654	3.699494267282534	3.786929363682921	3.805174132868906	3.8630756772711274	3.9355800535406424	3.830723894682654	3.836579563468068	3.742121761542921	3.7912765981948646	3.8259050190611132	3.85971039119341	3.852141854777726	3.8988687649135287
12300000	-25673.03354110424	-5550.150441742271	-20122.88309936197	204.44152270513962	1818.5584772948605	1458.139538832619	7.207067466820654	1.6185764076809273	1.6952824603303565	1.4114407179608162	1.612421685670296	2.4324521717646985	3.046443670123486	3.31138858620577	3.09791984283709	3.1012609578804136	3.2953901882999697	3.1759438157807502	3.0337539960144713	3.2254170948411933	3.0409312692704127	3.422904367035893	2.966541198250411	2.4386444147541892	2.9120091580978085	3.5899427421825956	3.8917529539672673	4.38777535480326	4.644877303068654	5.243160249940164	5.551491652163073	5.972257055056952	5.889699769164681	5.661256324226986	5.886641431475532	6.113425552159688	6.012387791365377	6.233672068382651	6.055650650252616	5.898159783676211	5.784139293729188	5.209990817559252	5.34627078270824	5.8119840037943575	5.228919969812032	5.258482573977022	5.785815020918424	6.122438899366726	6.1870761297820165
12360000	-25593.552552143672	-5521.099979147534	-20072.45257299614	223.46414522980774	1799.5358547701921	1469.6728460461802	24.899068269793066	3.8695348145668484	3.4959582488205565	3.2975689657753744	3.2946308013735033	3.2124437449408063	3.3795057852242567	3.600623945963873	3.548088402153152	3.617389991503857	3.6764280741296913	3.610088319669033	3.6425917122228273	3.0696442418300443	3.310715869938619	3.014697211725802	3.2648675304261388	3.414484294270748	3.3065573958781433	3.270339738837644	3.5344633195674238	3.4059934238681637	3.7018434630766395	3.8570747134274317	3.740076986887568	3.8997462352242405	4.2042373412957135	4.128594928401797	4.209049568700756	4.105710197635064	4.17171262872281	4.157646639563935	3.6977335256158206	3.44538585806454	3.251821993431185	3.0833328233967774	3.2321392493626018	3.2478861102546874	3.3510492363386377	3.0174892123565864	2.991590507298672	2.763716652224721	3.092293713090583
12420000	-25675.344817913283	-5550.500711550731	-20124.844106362554	225.92857212373247	1797.0714278762675	1497.0879359776002	6.051896896986812	2.1425575839961395	1.8929774807666866	2.447086285269597	2.2398136173513685	2.618318934252077	2.944418056078146	3.196722480123508	3.696801995648033	3.9184098661526914	4.02762438806737	4.109064135827579	4.143722210667657	4.06240551185155	4.3019411602275115	4.329193863758254	3.797436115837764	3.704164141259782	3.6550961537005744	4.011259571693835	4.10126746281587	3.933815707499484	4.547891050046659	4.055744311062516	3.935855136594016	4.120692557742851	3.7156244714991518	3.7204399638375314	3.626998960123641	4.4692617595957795	4.724713974836046	4.577355261832418	4.504287968014717	4.309628454425076	4.304919957614151	4.45489126779737	4.604221157252663	5.3862426056446395	5.04463471854605	5.117629727438882	4.487139767857662	4.573370507982699	4.1411049964151125
12480000	-25610.884706814395	-5521.582655769298	-20089.3020510451	175.50915626629046	1847.4908437337094	1398.221784394609	15.528177913049278	2.384680815384281	2.3022727513212087	2.1520346042054928	2.4946168702358547	2.6508154072419954	2.933062066366035	3.134502725308104	3.0478735951570997	3.3687309163684893	4.023519593487156	3.869411475606333	3.3499778609654043	3.5574603221176435	3.3219806161872225	3.462742211145909	3.44144814111979	3.6499433008523927	3.3937590515559775	3.356836227757716	3.452164138017408	3.615904750062854	4.007765936673092	3.7920121089328807	3.4665631862828503	2.856070136155063	2.95528428673314	3.2905195824943734	3.5067307943444055	3.74240901934362	3.9613146736418323	3.8851469089137263	3.769238110402418	3.5024344528024884	3.626434180019288	3.346987695338117	3.3946698547747602	3.3656683407328463	3.362034241813907	3.2007625668584123	3.532513818766277	3.468296419819535	3.222373991111515
12540000	-25653.369440757684	-5520.41800666255	-20132.951434095132	186.35561783387965	1836.6443821661203	1397.04699459773	7.322823045818435	3.1311844287588055	3.9586002592293186	4.181396507672036	4.229073047702237	4.324959094492966	4.47766378561702	4.3241140249048495	4.056462400740194	3.9322870235219356	4.0987787610501645	4.332077714561199	4.6496838340863285	4.567936417645684	4.764572491233861	4.628281445523981	4.737105414843845	4.524287662618335	5.248399817764787	5.311576740843288	5.180688812562343	4.917238286093028	5.121092856797112	5.224623200027565	5.017446483586561	4.568265937326401	4.258614870984387	4.647119992955511	5.58342481764377	5.527673922151296	5.361159022402154	5.7391788851542	5.606160933167542	5.667801292849624	5.655772287231351	5.7448546244811665	5.6669432554169	6.096045857235769	6.266605988370672	6.121543590450969	5.095325761241851	5.128114396647423	4.855676368860715
12600000	-25607.03299959766	-5481.69315844763	-20125.33984115003	197.825648204059	1825.174351795941	1393.6831965183455	45.356399324396406	3.2233488471368617	3.044223796631309	3.291667113950138	3.4100249766079576	3.620508329226328	3.475228736215298	3.2776447337047925	3.392351611798886	3.4861609036558727	3.427227866044642	3.3432672564236476	3.2404207825862117	3.0691557715618054	3.133631555993127	2.982581029855773	2.8876849391489183	2.72102686202905	2.809739150709732	2.799616912255616	2.821820660664936	2.9918813634653394	3.0338047978139375	3.018146033061131	3.2190215759889638	2.9429978354958033	2.965604889353238	2.919379951027503	2.78851076480897	2.9042647955066205	2.9810530325222127	3.072923087707041	3.258306742571006	3.031109869588073	2.9992239609606517	2.9887192415818835	3.1991326756591434	3.3651948368549727	3.1223132340464925	3.1863058076161304	3.099432655212007	3.0764903509795416	3.278001663526874
12660000	-25624.84329760008	-5521.131977674521	-20103.71131992556	212.48972030258525	1810.5102796974147	1530.3218786249936	53.21026063239279	3.3326430632665427	3.432699005967201	3.3325575402095553	3.297485082391631	3.3698927162104213	3.2942677319392244	3.463109470703261	3.341520636326285	3.0641791247204995	3.074497232511411	3.026595345361047	3.1518948100599777	2.997773973440589	2.7842411066844286	2.9100503341275354	2.813928174128423	3.0049507050962605	3.0439350124338045	3.1172526938812526	3.015859045751352	3.3125685032913417	3.3150370365362227	3.489840071267833	3.70170610766752	3.812960935670197	3.5443858647431234	3.4688535048027083	3.3863131426390356	3.3214297072575625	3.5159483538856877	3.3261299357842513	3.3658225931363166	3.414851856941349	3.4017194140134226	3.4027712643677144	3.342938565805567	3.3462126195831345	3.437757903348177	3.457276239926897	3.341254159223212	3.1976557864972928	2.9637490116193987
12720000	-25584.458201313584	-5455.725510479551	-20128.732690834033	207.37024333170575	1815.6297566682942	1468.0493067128114	200.50478931858854	3.9293263356227413	3.8546282755089347	3.8985480892411704	3.802869814540622	3.847832512743012	3.7820621244283177	3.7877867490450763	3.765704425439743	3.7313227435628664	3.6642181665536935	3.65188301244277	3.708634646057711	3.8181739444462823	3.7725468805984317	3.745846476751026	3.7317134586384926	3.779514566769028	3.7428171605559166	3.7015383155594286	3.6806492955127807	3.719168374360385	3.659991705029161	3.6598909758622895	3.645644782446771	3.6299212593259536	3.5546135710594013	3.4775871541052807	3.4728142495983034	3.5100884138374937	3.412709507870044	3.3745941486514863	3.3122578298605214	3.413307393429603	3.4791219045658637	3.471872192686006	3.5036416558721006	3.572141743667308	3.5021075297055604	3.5461572254571987	3.6108155462640483	3.675757399916314	3.713815080552287
12780000	-25588.45705745682	-5468.7899387500565	-20119.667118706766	220.8162644722284	1802.1837355277717	1451.1811709963813	101.2396060772717	2.62698933761454	2.7241620739805676	2.709568912735044	2.7089311061972006	2.747405726935734	2.7782374813862187	2.9033332539117525	2.7634925281889595	2.6625909939015093	2.6023392059118327	2.6320415938061927	2.6204849248538435	2.673401791590593	2.7372431390780867	2.7639098962867745	2.7632769262270993	2.9403539405411903	3.190085939011562	3.219906272687972	3.2314559238062417	3.2987964400356127	3.25197079473643	3.2706572755540098	3.2869517998460998	3.420111205666777	3.4073038620418505	3.3363815053981276	3.3352985354063636	3.4490763965087488	3.536407915793122	3.6057122819465026	3.545430594776143	3.5819595879758035	3.557279035094438	3.7108858516699867	3.859173501116693	4.017548782888337	3.916462871659358	3.8496628019281447	3.908871512829454	3.9866773041315513	4.065855368911647
12840000	-25564.949428077805	-5469.150051575582	-20095.799376502222	209.41555966633226	1813.5844403336678	1443.74435022307	176.68785560151255	3.4830560072760384	3.4880506257303323	3.5396655422948684	3.531857399653769	3.543054305735568	3.571257672744214	3.5828062135922085	3.579996172035195	3.6329706047291697	3.7003885013631193	3.6259217043498726	3.599220379058162	3.5632714102401737	3.520742588798313	3.561246545277922	3.5742645237947968	3.635798581605375	3.6615025668893026	3.657432982637423	3.6662000888677007	3.709907873841515	3.834845986558447	3.895443326876529	3.9327501600694093	4.051781966123187	4.07577281935883	3.989475360514508	3.983765591083027	4.055121802740944	4.077302039116979	3.9709806003492623	3.8599257286376982	3.8791380721573683	3.894829197185763	3.9434249975211353	3.980403741714524	3.8136017343866326	3.755168779899298	3.7605419636757604	3.7971153076036526	3.8042071826568864	3.7807631710961287
12900000	-25648.565511825967	-5553.822894009178	-20094.74261781679	246.28686200210163	1776.7131379978985	1495.0810742488584	13.76825218164289	2.765505357244107	2.5555944995257156	3.1940321212896423	2.827150394741053	2.577916543634056	2.9570473639367862	2.9208264322782975	3.6643306823592434	3.666534659412493	3.807141672491304	3.635943419111195	4.27362147450932	3.884146327095723	3.91731828844409	3.9711912300828485	4.050605731043728	4.3977674073918855	4.267685692653554	4.084339076682658	4.269998987701216	4.028869212996326	3.8015803583127243	3.9103471440186155	3.8504135019318735	3.8808849852531138	4.151838389612364	4.264827181505932	4.071108775999415	3.902408420482837	4.09880650881619	4.397516270396119	4.189741730948669	4.144914444737758	3.8947956073931476	4.358722465334422	4.264794414348819	4.326418703931823	4.018576262647656	4.036224154775953	3.8733220097314227	4.704275274283451	4.38360575740324
12960000	-25612.429825784282	-5516.398245512366	-20096.031580271916	206.28887720290513	1816.711122797095	1449.257508385354	81.40483210087523	3.6689670916725046	3.4686206185419133	3.2901278625798307	3.221538166850886	3.274178995847542	3.270996048642419	3.31278575464565	3.1852106580442756	3.002718591250818	2.926930383231692	2.893462255321639	2.8318919113018177	2.988560249754925	2.831306720117942	2.9363266597634414	2.9459040516066004	2.8638913279052347	2.9875202645729586	3.135095955249794	3.215610926560326	3.3014732638187145	3.506967862248664	3.3380795991711403	3.4263815203744	3.1924550674291643	3.3238449025528825	3.3444262555538473	3.243173289734649	3.2874089384259695	3.1660846884837675	3.4637257777853345	3.5305968213437366	3.62340559451319	3.601097309864438	3.469951780753451	3.6318241776683355	3.5740004672394043	3.880955531805667	3.94912176121401	4.0143730622209075	4.007599373821852	4.098559658678792
13020000	-25576.35888884697	-5457.985138515138	-20118.373750331833	259.4160811816073	1763.5839188183927	1483.1670660375312	184.77862477805314	3.17446651920185	3.294264560670425	3.3463004286816846	3.2633424957293897	3.2745395284288725	3.4325576390870287	3.4026351284090612	3.3469379627694122	3.263669697440215	3.1560370627214427	3.06710636395241	3.122174778471154	3.1463311171431547	3.159708355360914	3.1082067693486928	3.136268099611053	3.122700285224737	3.0649933937440026	3.0029435244899796	3.01277745488224	3.102234402853066	3.0179523125888483	3.2013927271866396	3.2385174446452982	3.2438667046498253	3.1304477137650197	3.2915111422022663	3.3512816635230185	3.4039851042135285	3.3462611128901196	3.28395096296457	3.3526250054150313	3.3466698835264665	3.4045910491623506	3.4038757767120935	3.4576659281529945	3.438107436333943	3.53363154266078	3.4005221111802797	3.456202086695807	3.390147404659639	3.453540319318037
13080000	-25530.237663847627	-5442.352073114753	-20087.885590732876	265.00410515695626	1757.9958948430437	1526.746007037473	295.89440892504877	3.7605767165896427	3.7478500065542955	3.734187998690281	3.704758848763319	3.8071081006947676	3.8032337750354817	3.8706891377919197	3.793220335175573	3.744148147670682	3.7446305821339343	3.8534679167843957	3.847769667055516	3.8649891231280877	3.7881645289170924	3.8401250569207446	3.796175111798279	3.830902501955621	3.84139488204286	3.7452455378511376	3.8334828755815704	3.7667332346388287	3.702787169964933	3.7419407974553285	3.7245451928229816	3.7676432238463935	3.8115350965968124	3.870189051275607	3.948146091390406	3.864279092563688	3.869967674344436	3.938987647640678	3.8856701840980614	3.9038153290120112	3.9354196843947657	3.8588034073853397	3.8404723932186364	3.8281477580208536	3.7746701540985166	3.7476537155332723	3.674928063184137	3.658484250509444	3.6926873504575815
13140000	-25600.27566323186	-5510.934437762124	-20089.341225469736	233.83845240275022	1789.1615475972499	1450.6458563649214	18.85260336943981	2.3246697366659768	2.101760113681257	2.3304790979774643	2.4953059120724554	2.5165851566262267	2.6095813654558015	2.8548350131784437	2.875109310026423	3.053571651939312	3.087745000700863	3.0930311792437704	2.844003025566071	3.3511845406227527	3.1742256742371637	2.9299357385043976	3.2928647462024414	3.6757901904917714	3.7968460473249595	3.8834369970094342	3.9092447152661656	3.872473699094486	4.043691066353478	4.173634810454159	4.0664936366925275	4.142316683527809	4.227245710306597	4.500879980780621	4.3735141339277215	4.611926200121508	4.961498601040244	5.098465942423904	4.823309020635738	5.165912410152626	5.091479169790485	4.915287738611431	4.670396979084978	4.824042338276848	4.271170745652265	4.458932078585311	3.942530331588185	4.249454440734174	4.397946682553455
13200000	-25643.788055423665	-5495.251731836665	-20148.536323587	287.76099962843625	1735.2390003715636	1588.216237170181	123.31550307094868	3.514370659902744	3.7056873528130034	3.576342049547613	3.5251055199739643	3.522317858109819	3.4409109010124785	3.345862895254138	3.2964307165005016	3.244796366330511	3.2055778908490886	3.3477192916935925	3.295882337801168	3.2775218138313966	3.109569008839707	3.165039467363016	3.1641011157341445	3.11862431266547	2.971514204638641	3.1571034052088645	3.2304374843757744	3.2063690084752166	3.179178760118118	3.2440038085921623	3.364698037193425	3.294662260093235	3.281869325160634	3.2933930889606864	3.2974485483016354	3.2148936999060473	3.161407355647592	3.062391639450646	2.974622853459598	3.006821858273483	2.974321462171773	3.136891100407598	3.4237783944848377	3.34934210274758	3.392414087907349	3.186603725354421	3.273367407759853	3.310251845933653	3.411282950622872
13260000	-25643.335260408516	-5488.51831273185	-20154.816947676667	253.59669854678518	1769.403301453215	1500.9003835535748	63.58547362505083	2.357290514632855	2.4150641566594517	2.3864352007923273	2.665021712969837	2.655061850289694	2.7002537551965973	2.5709179327634692	2.59051049475229	2.7437049574151855	2.7648476299012508	2.9247450753385484	3.1448488504067247	3.207205166980154	3.0645468332985057	3.2451148546205038	3.3845369458025347	3.4256609686153	3.3684729172329866	3.4211465663472724	3.459763454732244	3.4244845965301014	3.246531133078088	3.536843690473665	3.4937610094227054	3.509049752289095	3.4123782244026515	3.4957304303467946	3.792836806723545	3.9606750223021447	4.2200805550194636	4.23419926829846	4.1493943398996675	4.27881974067675	4.2202022608849905	4.210473186622433	4.207220334111207	4.207234275915815	4.134603226617791	4.033889484333277	4.135569804958428	4.256910911130562	4.236657074955275
13320000	-25615.82275460379	-5462.5409629137885	-20153.28179169	244.77695066204012	1778.2230493379598	1471.1460929274238	83.37217626364759	4.5839653199546175	4.442780782170828	4.324502901702177	4.213335112466842	4.114806628829097	4.024000475534823	3.91957438117001	3.8057996647753556	3.8091289448570533	3.7067968607082773	3.647305068669245	3.6361261417164576	3.5434860046972374	3.4724553650618986	3.3752989443506367	3.3500710789439783	3.2068065299253368	3.2816324261575613	3.238795942582654	3.256997183132561	3.1896770986373895	3.216176595648783	3.350369423858084	3.3021722625142518	3.461009739201175	3.8063554708972336	3.81197654633582	3.7477524254103756	3.4734820784832374	3.519033187498653	3.495316422652934	3.4836189820096615	3.599866359195843	3.6355623974583984	3.726983262752276	3.774425377062262	3.662510221112053	3.5460335625575174	3.3296313100255235	3.273695163301724	3.3716639679809917	3.3630928114485834
13380000	-25609.892049200324	-5492.6449593390735	-20117.24708986125	332.730217551478	1690.269782448522	1711.2877519306455	70.35966126102728	3.582470523769734	3.5151853488764444	3.4079542305751245	3.3688220859011717	3.464678814629706	3.508258496530432	3.4290683552322085	3.487256075414407	3.3807257377568134	3.3231302971347336	3.456812580266279	3.4921277266280213	3.453749496263074	3.5621215219691313	3.7698004809413748	3.775084387213859	3.9138247112115403	3.828204574231477	3.7755168908164523	3.7850924794139855	3.9718952321722414	3.773536343442243	3.717588317526836	3.6943223687783715	3.6496470262151783	3.610867727850212	3.5897560691919645	3.598684769493236	3.5684182611176345	3.5910741465058647	3.744501705428287	3.670749436748689	3.604277141211941	3.6533202964959774	3.769882719302316	3.8341057374636236	3.93108619011912	3.8364941016621605	3.9676420720323757	3.915473500431798	3.695321946729693	3.6045442541687818
13440000	-25582.85605504641	-5459.323290121467	-20123.532764924945	243.92990735376264	1779.0700926462373	1480.811833029129	133.63139643707754	3.4207271332359315	3.2469292008382413	3.262310640629757	3.290711217957978	3.3410853602545516	3.337075255044128	3.415792749716734	3.359486371986412	3.4879521151271047	3.4349271927459886	3.5439507477431054	3.5991581761393694	3.558339333608502	3.604785121303876	3.592763250933767	3.4321436194837434	3.4567827663516457	3.3164958542990997	3.237455610874247	3.2039379399727146	3.389060730786552	3.206455391168248	3.2082522101794044	3.2803572097367697	3.275195667231872	3.4027639575912145	3.2968790945961386	3.3473281749019717	3.33632036169412	3.2601067475436154	3.2778601296742105	3.4050814520488535	3.4171508626848763	3.441767784906484	3.32234003568257	3.2104855954638163	3.246714015678311	3.1737628718272117	3.265458142783758	3.2914695874334066	3.3579534008639444	3.373403726760059
13500000	-25578.019167931652	-5449.481019339029	-20128.538148592623	216.47848658050674	1806.5215134194932	1441.387864866704	253.85546156614996	3.7829440151058913	3.7418878520578445	3.784238382615209	3.6948122501469483	3.7656548077019276	3.7133888575282965	3.686023816765002	3.7452280311655364	3.842159500491657	3.833611412891279	3.941137319622163	4.009724256228173	4.137817965645613	4.2379216227795355	4.2473606146123135	4.226486337658015	4.393922514847725	4.405441993975969	4.427968386548447	4.470702704413468	4.314320540158162	4.241482349812778	4.162031593514024	4.185002725760151	4.104526479274399	4.144379064614346	4.168187437978007	4.107850259274519	3.9762675252542756	3.948123882668947	3.944782929317312	3.970054010926182	3.8772907173951765	3.842037821089912	3.9045731155954857	3.85782683001566	3.8464767141225904	3.8283171872287283	3.792089406156805	3.7190355357382034	3.741130079719248	3.7607665151370595
13560000	-25605.967750183157	-5498.077744301309	-20107.890005881847	219.0114624087795	1803.9885375912204	1430.53090587882	28.56331887916532	3.07107535531721	3.3864487342310463	3.164308820348764	2.934671926124518	3.0640134611982104	3.41540857482993	3.4021994479953577	3.5250185929154787	3.3945529877701657	3.5654828019151594	3.5156094223675134	3.562043325060982	3.537233644306456	3.2091081857919113	2.7659016508082854	2.8139999050390205	2.9474114193216425	2.8528701082111887	2.698998833611734	2.8847948934454397	3.1235324132347153	3.0033843990013915	3.015628819457446	3.2194494929431876	3.30553306622354	3.3210680340828738	3.4496979862705697	3.516890132232954	3.3864333106694313	3.614661110633897	3.79817819475886	3.947527219393984	4.265714973963329	4.198983215963546	3.9028626945174185	3.6090621917343437	3.35535596825976	3.5989409667980596	3.5471459921641517	3.7625107131701356	3.790194471832249	3.935166682913514
13620000	-25653.37813093827	-5493.613195076396	-20159.764935861873	271.84335862903475	1751.1566413709652	1500.3269379908768	31.687604766565965	2.7669157974770737	2.803562412267676	2.8549375224279894	3.0154169777446715	3.1083923871754795	3.0079823351886685	3.3041865139277413	3.008586773958408	3.2137597911584748	3.1678289570360194	3.0514153563450765	2.922969129301439	2.9118865251376134	2.88536738150706	2.7319809680013227	2.6706262213053655	2.9502779146871423	3.07434982653396	2.8640421034149663	3.1843228502309504	3.19022610527888	3.1732368300581464	3.381858090036833	3.553817666309971	3.8708410192871097	4.062955857750181	4.048457862838869	3.9555235532217234	4.120620580231634	4.25977267610728	4.245925231966465	4.428316974140635	4.344292076795308	4.034314135712407	3.9887480330759724	4.19879811897081	3.8012417717214713	3.6057315203753664	3.828097905170111	3.65455735491189	3.514311943851457	3.6362119876761128
13680000	-25668.393160185493	-5550.630889936051	-20117.76227024944	251.48688191332144	1771.5131180866786	1462.2371600842673	9.32471240057116	2.937489745628885	3.7145072082589463	3.5498033948169407	3.8920875270198914	3.6721327496711216	3.335554686568863	2.896189402021112	2.7376559121265007	2.7237398994559894	2.817021748286519	1.8456389055920335	1.7362181240401573	2.0462397072356704	2.6987266704540795	3.4267597378728847	3.037135585967646	3.087896474115891	3.013314737036061	2.859517639630119	3.083060730894514	2.879283400961318	2.835668904737789	2.606185598458546	2.6659970649868656	2.913033856956381	3.1200475363669278	3.546245181359916	3.3529653642890294	3.2726541838440673	3.7484110613168666	4.058230660247646	3.980756419940114	3.9556197915546365	4.47530131004943	4.808560122038817	4.420087238500594	3.7830031203268066	3.9461375153541995	3.5765136562861417	3.8705640138857946	3.342031596154325	3.579473296123419
13740000	-25634.78713838517	-5519.929031938991	-20114.85810644618	217.62242229179955	1805.3775777082005	1361.2404414600858	5.927622118122702	5.109203424224845	5.324979992174575	5.40341885463187	4.96924766827119	4.625005574073905	4.092819451705546	4.148936688235806	3.9346099382113806	4.523798530305506	4.576636220469395	4.0378058566473705	4.052567786404113	4.1759044218919605	4.948647582823247	4.794165772634266	5.201727821215415	5.31459411683722	4.804252985036949	5.150486792193271	5.2587035406000595	5.25215911670803	4.619390563182823	4.612263728309868	4.582845133000763	4.263095523947823	4.325306951324928	4.49850225230174	5.065314285037206	4.6242525790380276	4.824149002100881	5.044613587924025	5.19254401354911	4.9606894688104095	4.572834867395149	4.419482164204371	3.538780893835538	3.822670706729546	3.332114737793124	2.8922283705084344	3.4732688501404643	3.617407223197084	3.77729313956159
13800000	-25633.28742556613	-5516.556914792864	-20116.730510773268	285.80570849231265	1737.1942915076875	1560.4518594222948	28.927313116287518	3.4673004245834336	3.396980443542517	3.1641022664631864	3.193619121393193	3.1019903043973733	2.9475250926033802	3.117605825494447	3.2869506168241047	3.568111408641908	3.474777874610927	3.675495212864056	3.663781603206111	3.5710809080414405	3.717068432768232	3.693717487421405	3.7630078620577327	3.6826125805634318	3.595999613682863	4.0035454959707035	3.709083983859031	3.559587924807199	3.591475681001553	3.638315729054229	3.8847169631313645	3.6884106400005012	3.846630262164681	3.830757443023021	3.55839880038881	3.481231632694871	3.5865283914999244	3.578025538120056	4.001639384924561	3.8066887395137785	3.690184107804386	3.5379863843344506	3.3600507535610706	3.812616649006134	4.063734631716867	4.074143117346377	3.9240978112312157	3.668177001909538	4.055400547565704
13860000	-25621.646417864155	-5512.369835687485	-20109.27658217667	310.3322115562797	1712.6677884437204	1638.479336119902	30.33845095306013	3.599982318886318	3.701122799139219	3.53990812044014	3.6352712251353667	3.816165604210196	3.792076301074039	3.6083599750082005	3.6095836812723596	3.4248878849662328	3.2030652827389314	3.148814636455682	3.2108276890744047	3.5952781742718534	3.155850177659185	3.1526272052185247	3.240279679621511	3.3096388111061685	3.491064489225411	3.6381456510573447	3.5918886277761497	3.898897822842763	3.715219439948911	3.8799543295661456	4.085780112406005	4.036870867531417	3.975944118656462	3.9866417767274958	4.108575818925565	4.2279288679977	3.9897647615522533	4.099909238471872	4.2622599465001025	4.275033991271175	4.23564869226546	4.133519951318277	3.890567581668599	3.7352831852907307	3.5891150488686305	3.900422841649227	3.928586290300614	4.031955114668317	3.897947994776684
13920000	-25616.86695113284	-5519.643323938789	-20097.223627194053	311.16402756191655	1711.8359724380834	1650.778540138057	28.854468600827655	2.3859912794710594	2.387889261057702	2.463635977214171	2.4972306310401615	2.6256138667078823	2.7958890633128957	2.8719976882910574	2.8835419524147183	2.6034260109214675	2.6867586251315427	2.528339429995205	2.8172649390901046	2.6683077638358026	2.866525243284014	2.66531333105885	2.9242495525221304	2.908050015972346	3.129009691185421	3.0238916551766386	3.2160266809580516	3.0554359438778094	3.0584309591158427	3.2337168495843263	3.2439236416336352	2.8847805930844523	3.092900586519059	2.9840463229426213	2.6512820325536737	2.6062393113429065	2.6532765247334695	3.2322384114965237	3.3399658347050822	3.399190704248205	3.414035527475327	3.8263022133733213	3.7367562604252043	3.894360169745652	4.176531181599221	3.8812877735184466	4.073094101042397	4.299251323992158	4.025652638547413
13980000	-25596.379463076322	-5493.181153119583	-20103.19830995674	256.40183841052294	1766.598161589477	1465.9330956882734	40.949976652941864	3.074811084201856	2.9873837578330416	3.0257036098057033	3.156962495317264	3.1403705093545087	3.1127753119889343	3.251011416094846	3.174766348498657	3.3237759315777295	3.2182414265649175	3.1474206061240038	3.2914703059988133	3.302906171126424	3.201505800559195	3.6288469233104483	3.6782606398492357	3.6493511548860424	3.8570708591667513	3.983605600862616	3.7994919120754416	3.626452788474792	3.644611364407452	3.6893032224542277	3.8942473089542804	3.9301190841203537	3.7717971323733908	3.7425931268839974	3.660189208716124	3.4599917375705136	3.494866299207815	3.6278589046054415	3.478489213775268	3.5362701373741485	3.2166412370966024	3.1154944590373126	3.0852373583106796	3.065469315497133	3.136194459286803	3.294190006356831	3.5116164093923827	3.6506801090027454	3.7096816263940515
14040000	-25623.545774870126	-5486.326445289225	-20137.2193295809	323.9661681521908	1699.0338318478093	1581.1493379518483	38.795722039098905	2.435614188500442	2.35480015125268	2.3423591176087006	2.5183739819283453	2.51852108057499	2.2356298432729615	2.145252349511742	2.227426176905813	2.6122951595960484	2.7905222145626194	2.9425804136018354	3.1505692708212334	3.0690852755583524	3.1573468633248267	3.330546869182119	3.3928286014044162	3.480301566544942	3.3794508868861253	3.5215545070138643	3.56671430175515	3.529195119510806	3.6532955704547656	3.7147537055851947	3.8985380929308624	4.0776001704980045	4.114506512426588	4.005100825366991	4.154445672301295	4.0990883753573515	4.399858017837271	4.653804581631714	4.441191219455669	4.328154002746669	4.275993052698441	4.446555915437805	4.434261589758663	4.501841727021301	4.503045887948551	4.528149007783582	4.236938803231101	4.206292146373489	4.468626131655935
14100000	-25536.772002217316	-5409.450919131226	-20127.32108308609	251.40047628752802	1771.599523712472	1374.787856677004	482.73837347675453	3.0928249862572343	3.0757565507371405	3.1270288675315427	3.1395634949094164	3.1320591631959473	3.0591809827990586	3.03106914488241	3.047907023617925	3.0588978627020302	3.0721884207288728	3.1280946043925675	3.144900504897877	3.202779838513001	3.176242467051796	3.2727507836411394	3.3323908129907736	3.366840502232231	3.4032258202999133	3.401685951264355	3.352944077614652	3.3845607536954767	3.405271910599041	3.3596115345607585	3.4150333866805003	3.4013523732221738	3.4273394342845522	3.4551577249411594	3.4345370722166453	3.454314879276796	3.459779771086662	3.4722809209216416	3.444324191225467	3.46860149806775	3.571264988912	3.6176945568346555	3.654365514940237	3.6619063422615343	3.687232973809885	3.6424685014380676	3.628062694615368	3.6237438713814134	3.5407918180231506
14160000	-25612.39909341605	-5487.657441770141	-20124.74165164591	330.6513930221946	1692.3486069778055	1583.132292615696	14.152217465693958	3.0592707873817147	2.920922836560663	2.929546151849397	2.801061350632124	2.3212514849212664	2.1088928967925753	2.1683400207339476	2.3034405770326845	2.5958245353607796	2.149625241729076	2.2562775037191893	2.3274494477222425	2.096271580230273	2.366444473791102	2.204894375797775	2.2249148280822255	2.1117723587092856	1.9746273465846926	1.8945892102434179	2.1383502476396083	2.5198988770093043	2.85968510781597	3.0066611067294087	3.202270333730321	3.329794977428897	3.143385223670259	3.2313408221289284	3.6861839592166445	3.401637608434812	3.7712674851970664	3.4391181755586535	3.300223645385394	3.6177278773876647	3.666027490871331	3.6945342273052693	3.97180711419311	4.3739945108788465	4.511032764006977	4.642082671398813	4.859634322450501	5.030591594152187	4.989605537283959
14220000	-25512.57482518954	-5447.86390276541	-20064.71092242413	346.42870351340616	1676.5712964865938	1649.3279885901957	193.31272200226536	2.644119103127314	2.6140829282070213	2.594003396317198	2.647296898443237	2.725864075728176	2.7486742701565285	2.8064471135283116	2.9503238553963143	2.8489163986024715	2.719777537210548	2.815189686377024	2.809494435096034	2.8555007676666415	2.9102060796915477	3.035728828928331	2.9469019954536844	2.9883015523080054	3.0243509273987157	3.1066699279653944	3.112545906167652	3.2057034498368324	3.1621881506498397	3.0667829582159123	3.111722488088516	3.1037322846552873	3.0626153440067516	3.078352738878525	3.218960960544003	3.2810577877581086	3.352199102924829	3.4001136296981525	3.598542229630157	3.5739201473779625	3.665338445690112	3.818662984886326	3.816452689179522	3.861340639763756	3.889955890267875	3.7076886232774227	3.7541383946534332	3.877043245808828	3.8192347819241768
14280000	-25622.300125018533	-5495.480614040158	-20126.819510978374	335.55921052273686	1687.440789477263	1586.8183087066254	13.706622310745724	1.048136622017413	1.5832232049924728	1.311496562073441	2.1270393627039823	2.229611749701466	2.510317546589021	2.427900224226923	2.4772929205604894	2.791413858405668	2.7187496125707926	2.6769545605527965	2.5309586154192636	2.875837607039977	3.2967849935948017	3.2810024842675074	3.015410433542485	2.913697377147731	3.0073132064675505	3.3705979882916757	3.894555746446529	3.737460350845599	3.9154664570400843	3.954697252848037	4.039838447820515	3.8663581908891236	4.092337783033979	4.130469926886524	4.039192781736765	4.092920905301702	4.274831170620506	4.476248327979058	4.558062932484655	4.26075305859971	4.336937615490456	4.140819335172469	3.9993646941779764	4.228230573848962	4.269675472442097	4.158221474526999	4.267980107817719	3.8637410247276742	4.429790724823896
14340000	-25556.87824098186	-5441.228792071022	-20115.649448910837	323.6384235427213	1699.3615764572787	1542.0861170620474	139.54691541369712	3.858366745429117	3.7789801605613573	3.737979965604645	3.6461237799378434	3.716597008537769	3.6771435075766274	3.667789482777788	3.7955991433450444	3.718005106607826	3.718426542685277	3.767120905307342	3.60563316147507	3.544542228069004	3.639207593680575	3.6709901580478084	3.5593408311366512	3.5237545331611426	3.4399040954742564	3.492320636513463	3.521164768506301	3.5555602181051653	3.643323237867504	3.4941360058698647	3.326363724938645	3.392640980053187	3.461524040415011	3.4132612795878767	3.5377994868211626	3.5287821151038448	3.523941850559583	3.51138107825705	3.6031102375641204	3.6011391256675718	3.6137003067808617	3.534991218311975	3.547961639125362	3.5566730217445204	3.6033756362875353	3.756807877651255	3.8017309575135134	3.8663032616620594	3.954938672960479
14400000	-25511.602969665717	-5389.932115902929	-20121.67085376279	341.47696033132763	1681.5230396686725	1551.729208587681	552.2758520829192	3.3178323812678383	3.3951418438433034	3.3847100848770566	3.3494061674652653	3.379376364374619	3.34122204268877	3.2852987131303886	3.297238701933097	3.2484204992392063	3.2715904055941	3.2715872583484242	3.264805433039667	3.3307613961877545	3.386713906184358	3.354375100630771	3.3797318723212917	3.3640141158157153	3.380459469787091	3.378513228960338	3.3769900735418807	3.326309919211704	3.321434005650043	3.362293668406794	3.2588320645083586	3.2415223855787163	3.2181309717846984	3.1853714180201402	3.2199852165925766	3.27750934156719	3.3210672900423495	3.3170961020390286	3.354122122372521	3.3329878347492206	3.309014089175221	3.3195083687909976	3.3326837588612097	3.3455041129894405	3.366242759107143	3.4252168534572793	3.413924242582848	3.503356075147152	3.5559081846000318
14460000	-25515.863592393976	-5404.422674521142	-20111.440917872835	240.52125017535877	1782.4787498246412	1339.0606964630963	331.2933435629081	3.2946833617001663	3.2384944058478244	3.2807933082166123	3.2986181555104697	3.356829457794263	3.331877580341201	3.2215428176338206	3.198085484912381	3.2266294022080473	3.323005506998847	3.2667052207607985	3.235229138359228	3.3100152468925352	3.2947317435973043	3.3024417195943134	3.313550471940586	3.3333362579827504	3.3714854257585642	3.4730875202490656	3.495678775801556	3.479999133495327	3.565090642212481	3.5850898263734123	3.639209323456993	3.690329126986516	3.658321628813893	3.671057764102425	3.6311512834948316	3.5859939937236844	3.695072381024755	3.677299696716296	3.6927301387436207	3.8088325087403927	3.766303776280867	3.721674752695554	3.798222992735927	3.7477866106055133	3.7601193178886976	3.8385012531859273	3.7847725064179034	3.7684514067630888	3.7854884979475893
14520000	-25625.50215729253	-5509.167776188246	-20116.334381104283	330.19213287963044	1692.8078671203696	1509.089579137828	4.312965930014555	1.7865817985172656	1.5486819972107788	2.0101131851293688	2.604582755151687	2.9439081751369955	2.748962328913261	2.7386116185595	3.237933234224719	3.572054686721929	4.992012019383548	5.873750134281574	6.062608918388806	5.4931072128595915	5.476732043272357	5.423644537144739	4.487303688674284	4.854488446912819	4.615139815842398	4.739267411545217	4.207698180941723	4.7117025114888165	5.695934013291177	5.120961848186845	5.562839351390059	6.1180557213920865	6.065886691299048	6.729695221763972	7.225128866496102	7.795913606035451	7.328827197677355	7.134206189265065	6.832038211806934	6.969597211540875	7.07803019993964	6.59988392569001	6.9068454618214385	6.7828447935514795	6.722576291331251	6.772079687951207	6.057706789269763	5.353629747887718	5.638265796367168
14580000	-25602.02070959814	-5466.460271638618	-20135.56043795952	256.9753113592909	1766.024688640709	1338.17038951143	11.986998743224596	3.5193119526255434	3.3816789437120924	3.389509631791533	3.4543011785947546	3.4824674147079553	3.9965744927207707	3.9144127560764725	4.02008246684323	4.296885048912761	4.538004646156917	4.740842617587415	4.382198057517966	4.171832028284925	3.9795115317975203	4.0374634782470284	4.057069763548557	4.056670234771503	3.786272176335763	3.8354157512757734	4.208954675020846	4.074365470027125	4.5702053190412855	4.281171105092581	3.8701134061843097	4.271223667634121	4.07092149847837	3.863287730114771	3.7792565609689586	3.6477735261646034	4.134755264793909	4.207705129456997	4.426776850328803	3.957312358959926	3.563296131536541	3.477424512415432	3.5398304499283637	3.0603116685272806	3.268013635701046	2.984183250996299	3.322687559938761	3.6733658037273553	3.954690698195286
14640000	-25625.395231044356	-5499.099409057715	-20126.29582198664	226.4162618115359	1796.5837381884642	1301.319494688839	2.463749763644252	5.358767661233923	4.858196074828835	4.652744095850605	3.384782339805298	3.41687958313451	3.884065958907319	3.757240969067284	5.34993612127038	4.744742397440979	6.092841059805261	5.089273346960065	4.372079212344544	4.504865059002187	3.9300121612457897	2.9613358356703587	2.1873693818488187	2.2265834597467875	2.6772832218176723	2.4865909290625003	2.811785970238491	2.354731050204104	2.420450428757934	3.192691401468416	3.7923933249951185	4.208970705571383	4.993577309830166	5.453832192948844	6.388736044583682	5.097304651991555	5.361515282388666	4.571376398085199	4.174791827995485	3.9801257885534422	4.169872318846964	4.782199626503997	3.8708988028712574	4.375379007596414	4.342368383224162	4.718515274381319	4.049757347488122	4.381795638420731	3.2959351827050933
14700000	-25556.34999083002	-5432.743745426379	-20123.60624540364	270.6706900575398	1752.3293099424602	1458.1927081533145	196.42591811604194	3.350832428805943	3.317799146937987	3.374617822704942	3.3340234438384826	3.3216868770301633	3.3362878183606854	3.3935638842488016	3.365394134847479	3.3008834082505265	3.3843034620387047	3.360123877729012	3.497924262717809	3.5523739624999795	3.582937841312288	3.536206225213969	3.6276191048081077	3.6047150815230347	3.4801580869901536	3.5233751276336736	3.6350785501385783	3.715142902353562	3.762658999105455	3.5992278084817606	3.6158313207611466	3.7585016425968827	3.8570568344661083	3.8283410727035774	3.8746989854275355	3.880109148814086	3.7763775242424127	3.913042399155043	3.7322932375129296	3.764491755065691	3.6979148101232053	3.6074116123280495	3.7148717653716004	3.726872812487004	3.637922455639315	3.7214800861879156	3.7249281736911946	3.7102844155925667	3.6251842976420914
14760000	-25516.477806872696	-5426.763038933604	-20089.71476793909	391.2854951468407	1631.7145048531593	1732.3835814118904	540.7158609579418	3.7098367595149084	3.7317553434645583	3.6552290560818492	3.6166262516914944	3.6541305907596353	3.5718795555117273	3.5611077343576314	3.54101586669776	3.4972158996302247	3.5145865714499553	3.5025145310412715	3.475211565310162	3.468757966072799	3.4595857674256667	3.4948636520891116	3.4662408694416085	3.477333939744658	3.5198689864087083	3.512164644542615	3.451787051031972	3.405528056304369	3.37285006654744	3.4310644051573767	3.4154216808320603	3.38365925703279	3.3759573624397206	3.3675274621718696	3.37625541508379	3.3701499423235606	3.374568680475696	3.429329966501087	3.4301923695455554	3.556316510945564	3.5177603459530173	3.5118129697173814	3.502392258131639	3.5121009683304	3.53222620792632	3.580800754167018	3.649084881031639	3.695977453306146	3.6952359170221873
14820000	-25576.707754529467	-5467.282639216721	-20109.425115312748	305.35652590333484	1717.6434740966652	1589.0734126151476	152.220058395095	3.7247268347134823	3.6559187227225434	3.459544783454928	3.4515463604153047	3.4442874101413827	3.5768685162493608	3.430068821866856	3.533604888733901	3.6417320283899515	3.7434535392144017	3.8299591140582514	3.7827484127786986	3.8576753404300943	3.870646908767376	4.015835918072251	4.04610850881871	4.035252802169661	3.9657910661831077	3.809127607128448	3.8036461074111316	3.929677252641243	3.8337565470665953	3.86288049580383	3.919506243053452	3.9061145714673886	3.771275421654458	3.7348324019562735	3.7557987679683933	3.6807101000840166	3.6209805700163966	3.577268989065729	3.756275519267985	3.7560889988002484	3.750912028616785	3.837267682627449	3.8086096715697644	3.8900253017651587	3.929480065525838	3.8903566031164716	3.9026873382405687	3.752512822973699	3.68426422936245
14880000	-25624.717343277574	-5483.1986647805115	-20141.51867849706	341.5109349620069	1681.489065037993	1608.6415897454303	69.72146291667039	3.82490451384817	3.749830109658129	3.625451175093078	3.5236362338095573	3.6270782214156196	3.689881781554649	3.64578405112477	3.562108873050469	3.513975125868175	3.591482702660948	3.3745224645889365	3.325374303927315	3.216171419268362	3.355877748972412	3.5085709342510762	3.4458921807435825	3.403850973299838	3.5194965404358167	3.6419881287851967	3.6445698765963708	3.3751691493522995	3.521694071218751	3.5096081179819887	3.4754922350245065	3.566332789501204	3.560072023638388	3.530174404061227	3.7238774317229653	3.5360103635489297	3.6762332867378866	3.7466028028431597	3.8691385333566384	3.705215563125308	3.465702256338924	3.4011599302669255	3.702331369380602	3.859440895701033	3.9239665713518623	4.004555267982405	3.9310851082510663	3.674844166532195	3.7296128382014686
14940000	-25598.8200640514	-5468.124120651178	-20130.695943400224	300.6325313688045	1722.3674686311956	1547.2472780390974	142.01051727812427	3.634377988352428	3.651264325918783	3.587414158097595	3.6331398419146503	3.5955434069851586	3.688452556185374	3.6110004751244693	3.610873999929392	3.6467950584920326	3.548985490104212	3.6053041306458917	3.5781219283056234	3.560499541712648	3.4790464818019062	3.4606442977284018	3.3566037004936744	3.2896276682355223	3.167174706128819	3.2283416097714737	3.045790092919506	3.1786207844312524	3.0385264276143737	2.9837487316938347	3.060153431836765	3.073417224073845	3.117331909410591	3.1299873057927763	3.2669594967130764	3.314670135820516	3.356300476059335	3.40340885933029	3.396360381407619	3.4406936457350086	3.532814113608332	3.3511071473798024	3.4304506762129776	3.478799753489198	3.364188994271493	3.4423564382471383	3.55270082245369	3.554982907031956	3.559238131869345
15000000	-25624.511800717046	-5525.209296765327	-20099.30250395172	400.7758737549856	1622.2241262450143	1786.9163543648547	13.991102438846188	3.7157836038553707	3.473610511210631	3.5528077960426017	2.893573723197337	2.994217925622582	2.69483833394154	2.822910264882331	2.6950714368036155	2.7700421003097055	2.8139672680903978	3.3518337513892025	3.7122961719221177	3.841535417010748	3.79630272492132	3.4079878854551513	3.7744166130077756	3.465453086329801	3.565713588517913	3.5287970639036876	3.2993832673295325	2.9959416822954625	3.287319526843507	3.4912222827725072	3.192219725801289	3.3421139949891603	3.854695124215842	3.9280892849286193	3.9556957941892428	3.6133454591828382	3.393116857970984	3.458580596634119	3.304951931675999	4.029939746051505	3.5770155035906055	3.387223873540985	3.5908630066714293	3.62705520308769	3.7682621640488296	3.261583110742599	3.5598986931093703	3.4350499549629983	3.4068327153568276
15060000	-25602.450409171695	-5471.760479451323	-20130.68992972037	373.40506257673894	1649.594937423261	1714.3166560968912	102.10802569696142	3.0076234569920555	3.03748895564783	3.1349357912446503	3.087816794438579	3.0445791682725694	3.0662191245756194	3.067831081251479	3.282919993512274	3.371342918517191	3.3904137469533935	3.442805461195741	3.274652461482025	3.2340184733783444	3.3213933681282457	3.3159961759925376	3.2680945142867195	3.45028210327032	3.5508326110705757	3.5460593603329422	3.575568078444079	3.4857236423606737	3.652352131295552	3.77912354443047	3.790346334854129	3.870137565412388	3.8109217282526875	3.9311654116165315	3.9463915986682294	4.031685661782655	4.054975496490923	4.143752763581855	4.068022402445803	3.877029434373187	3.8783797153715933	3.7613544923382336	3.779860694766505	3.6912287021071606	3.6996927401708883	3.719465827744072	3.7251423663246293	3.80116479010547	3.862800104151968
15120000	-25638.993571565497	-5521.180627337601	-20117.812944227895	356.2909415310264	1666.7090584689736	1679.5438939470378	38.57280687859884	2.8638102082831782	2.6142081502622156	2.753136837490102	2.5506423123261834	2.5881911307897214	2.870329086363937	3.031571917193483	3.3722018112432064	3.3358304753318633	3.452992168011006	3.534525718461956	3.676804397472032	3.4373657320083564	3.4939274755469594	3.692403017531868	3.7770803521995373	3.8970523570877464	3.3674607094801554	3.3059299604598884	3.408411948676745	3.2363304986133934	3.293746364005792	3.39423204225556	3.8172460427927466	4.076825240530627	3.977957444430923	3.9811043770703427	3.871213733902386	3.8265443377409247	4.2608007595151935	4.233129000706755	4.062256929990097	4.2308681978073075	3.945186341834982	3.8664211779658793	4.083599942419892	3.9659139259350233	4.148626576588395	3.7871742331678377	3.8947946610830377	3.7674358377109027	3.573831403755564
15180000	-25628.51894746819	-5518.0831136090055	-20110.435833859185	275.68210135416666	1747.3178986458333	1563.2960416182668	20.71983423294373	3.769174883244196	3.6872172333436066	3.4991881252494155	3.009084669045272	3.0985702818870426	3.097059623808138	2.9825001878892796	3.2346410412902733	3.0633657957359226	3.0375119442347174	3.18414476318723	3.265763797207734	3.3565473763415254	3.175706655095041	3.554317688104833	4.225019595188971	3.8094775852440224	4.181337945256086	4.083743947917852	4.222160710622189	4.27285901853242	4.19178183734982	4.319757605354696	3.9957092602823376	3.6434914074632188	3.665984988803971	3.820186678637545	3.8399618729239546	3.761431871632399	3.2691838288630826	2.906153586748878	2.768496897434361	2.5199692723404596	2.3872989273385143	2.574387663766532	2.7125436167748296	2.687325546577535	2.658306509259761	3.041723973053809	2.914422890011427	3.1771400181604164	3.408385494702119
15240000	-25605.741134654654	-5501.903303472416	-20103.837831182238	369.91287107913485	1653.087128920865	1722.48330134989	28.293793687323674	2.102330215766997	1.9981960617240442	1.9608942164798966	2.1154482273937587	2.307020739635401	2.3682378220837483	2.4071512432708553	2.259013099543935	2.590040340527346	2.6190951799163393	2.6106821896103845	2.774751521300019	2.8919802838822926	2.956666939428382	3.0843417037558942	3.4100067688319693	3.4198571412330914	3.413381881442864	3.303167600504937	3.495241375786607	3.6071225977547	3.5247613562651523	3.524883867055642	3.7537306537359547	3.7849101888688534	3.7983498776861246	3.9728576174308983	3.898821713838813	3.9380724527576896	3.709359533234773	3.755614354037267	3.7265805040021367	3.8172578417648717	3.831404311339913	3.703139303972782	3.363356460477252	3.546516577675918	3.551489936736212	3.5267499671693536	3.6681446003549	3.7312578907235583	3.6527315226050443
15300000	-25639.692863350298	-5514.246539809328	-20125.44632354097	311.45539302416364	1711.5446069758364	1562.3612827573088	9.361007285381998	1.7691421576067985	2.219192636350319	1.7765089659369782	1.6531568823366796	2.3168893498552823	2.344031959847602	2.6400207052271214	2.665940392898203	2.388815693909568	3.0148147161243175	3.088667075703678	3.139645948306668	3.19270836486502	2.97046047675701	2.9999213855108016	3.17734481491606	2.9979559011613497	2.702470976497577	2.4225550871845583	2.469715058247914	2.654633755994936	2.8019450618652297	2.9793057084849948	2.9522612514667586	3.500605883519897	3.6185927126645008	4.007486019951926	3.717975930387675	3.6615261329180986	3.3896025954051963	4.007711386371384	4.0298067803866235	3.485267809806363	3.4400768090699705	2.915051960108018	2.7286428466788655	2.84329884680794	3.7011034328649886	3.382796801092939	3.1663742606861627	3.0917869214732026	3.2241225976388517
15360000	-25594.15796151533	-5515.286735763251	-20078.87122575208	214.81967183347217	1808.180328166528	1369.777137786689	9.118225121289681	2.551214962349221	2.7222908531682535	2.688738848285499	3.094997040957428	2.7273267521415345	2.792937181147153	3.132781661051523	3.3913746831045177	3.4080051595708003	3.8944670586873817	4.220010478251505	3.860721569236242	3.3573209055369944	2.70275541762598	2.441167016580142	3.1473819392113436	3.631180344864542	3.722906562042974	3.4752883471934575	3.424141804484676	3.3550953246300397	2.8561356405227727	2.2811034606271905	2.6019826394112764	2.674604330388658	2.8396677359350395	2.642839797757268	2.4237520801927004	2.4215302024649765	2.6699705709138817	3.0085711403373914	3.2690911192391403	3.3114838329404557	3.494818592428545	3.9121505026504373	3.879788630990793	4.233303397646052	4.532740367396247	4.565054889646483	4.512466684251862	4.66503821003627	5.027552247102114
15420000	-25575.310206061517	-5480.772338158312	-20094.537867903204	203.191953391492	1819.808046608508	1257.864399184952	5.609005651010492	1.7638774479715984	1.4806599322785827	1.6665361735033886	1.6381573740389457	2.2529398940289096	3.0794678688850063	2.7941710428688196	2.727306767603944	2.7353682280819296	2.7046090391681177	3.020669859149737	3.0257714905522968	3.2949012660900965	3.5512061587228554	3.8430624074190485	4.3213579659501296	4.632713228219394	4.863595716065561	5.053042719691848	4.963981744356801	5.00762814797528	4.75657723851129	4.69921954843354	4.62944384659272	4.8149936940719185	4.960885749776416	5.260622654651449	4.66526965102946	5.630294780714431	5.482070878796742	5.812471155264856	6.273396804513258	5.844128077511948	5.192769496907884	5.253748215001632	6.0578199986618575	5.720094596899155	5.169622776396523	5.1579882857058355	5.40433425281721	5.076492868252649	5.16200817243169
15480000	-25641.178299792067	-5531.840688114	-20109.337611678067	200.77122417589328	1822.2287758241068	1262.0450178311162	0.8408543745605082	6.710556428797479	6.293744961306835	6.770554705758304	6.516661620872563	7.07760185576335	5.289921289122132	6.067545463690539	7.079628454974653	7.412016094074859	5.222143318290034	2.191791308408984	1.2293859721323994	0.7459510118697288	1.4900667959067997	3.356750429397149	4.640438884803768	4.558211423229338	5.0980618302828775	4.347150772432588	3.302248608618301	4.576517762127217	4.192070946224819	3.050702775231576	2.3486171783507177	1.8695999354615283	3.1181267872792215	3.9996490896668444	3.0386879145702346	2.83062054247663	3.1390780868402475	3.7007018974565016	4.161440279130361	4.593159247292738	5.389020300866322	5.042775334957176	5.694926788239952	4.632412351608196	4.631613863580483	4.20206294918379	5.497107102584637	4.422433691890976	3.503578902605412
15540000	-25573.61332389289	-5461.769047437358	-20111.844276455533	250.22033572854738	1772.7796642714527	1381.259725989826	40.40335568970362	3.0117901224099355	3.0505966314328914	3.0502027382848884	2.9153452837934055	2.7534299176010464	2.9585510118314797	2.9215418128822086	2.9570886799987757	3.073717057385036	3.305251424923951	3.165902870338476	3.398233899071084	3.2499928148089396	3.289117258838201	3.1186688298218916	3.2994236302815674	3.348147967772763	3.5765739578355626	3.5268146717613797	3.766416716975987	3.9127020247721784	3.769033133647559	3.696220465668306	3.6168440487614344	3.3473429811267668	3.7198954776137927	4.085165543629608	4.086493205518595	4.026592494645839	4.090167307648132	4.083534185451512	4.268442234447825	4.405340005413624	4.353505222592448	4.193444547390047	4.076067472959692	4.083021908288753	3.9182531224883195	3.8328094590863198	3.8337270638751937	3.8384032183973513	3.98229021462662
15600000	-25623.95954073938	-5503.0168075119855	-20120.942733227395	259.3005498624361	1763.6994501375639	1423.1140042892107	5.088548013940103	1.7454261214611317	1.9972098814578483	2.511465189067317	2.7040401155305873	2.233573760873119	2.1539922911352627	1.673084640288376	2.1428424720340384	2.3052988846587126	3.1082456534667733	2.799655256962778	2.7205182927327693	2.4508548799191328	3.183795863576729	3.142586195671906	3.496931166149762	4.025192082895186	3.6958965847348604	3.9883588546054827	3.0651195573449006	3.7433713687030314	4.628964562379878	4.402539445667469	4.159664480344923	4.380350071444197	4.78276527870368	4.42873324891141	4.593161063019585	5.114438901986967	4.778120441660854	4.6153772644178295	4.235316150423483	4.52664434631817	4.358246319912345	4.660175255143552	4.571871569317659	5.168065703392761	5.66536391250974	4.94850684886525	5.000964052359096	4.99755474033752	5.163968387589556
15660000	-25660.448547524076	-5545.306168211086	-20115.14237931299	279.37158127034206	1743.6284187296578	1453.2546914685395	1.0821727300569393	1.6193404967914873	1.8132635647735025	1.8601406826612612	2.2739057897296915	1.0815568224608674	0.923630766786053	2.297237960236769	2.728355499604786	1.5892809119577014	3.0047584294315426	3.316382725055106	2.160761938497709	1.8699893188199372	2.4861360955927996	2.776386368575859	4.382554590698724	5.2260196724100165	5.974632719964837	7.074893312628159	8.890994238519365	8.271801946035168	7.755666090985705	7.927735756521404	6.607219051568154	5.826821054573109	4.429633008537863	5.785491338494349	7.725294866140953	7.934269780134025	7.488412403881873	8.230107934509869	7.369706632440141	7.1751727163685395	7.564357360786362	8.370849763219464	9.254333439074006	9.138917982735704	8.584801445403835	8.420755358298134	9.483453042897688	8.990006115541217	8.637875438300263
15720000	-25649.521142226993	-5541.020655612382	-20108.500486614612	210.52760962507963	1812.4723903749205	1327.9017761994253	3.3585194277016144	1.4073696287029323	1.1783616488995186	2.4844149378438707	2.9168097441063106	2.8697170370067147	3.002500993900983	2.6917211234354927	3.0548657062083238	2.594247460089723	3.1280826854782955	2.1560866373651693	2.056441781087851	3.0580785623405307	3.784421469807907	3.595441348250365	4.198807580034476	4.835373399930239	4.467264233804447	3.862169053413379	4.868819323895463	4.616582450208072	4.997578870993577	4.944102837696067	5.038718062552451	5.433827324225849	5.581874924893961	5.405731337182972	4.47602543032198	4.270176249088091	4.478119627468687	4.5711427330422305	4.720733096948777	5.309536911588832	5.425868865584211	4.824691425734379	4.65158914009312	4.269011193880409	3.768546373747424	3.8830760079007787	2.9085678279519156	3.3974059740860545	2.7384061311246763
15780000	-25573.908734567132	-5479.89064327733	-20094.018091289803	260.87501099439874	1762.1249890056013	1425.783084568784	11.19935614159024	2.525017746891891	2.6155857545746373	2.77390932653835	2.833311880292013	3.3697413290827205	2.9193672808443827	2.396562797057146	2.3073756641265426	2.255603065074019	2.2096489000491006	2.257359660004521	1.6404756293993263	1.5707343862923573	1.9258958866748164	1.9092301210957578	1.7803107424986093	1.987443229088534	2.3443830806999717	2.6633567450412956	2.81544288982666	2.5685048784713524	2.5822656567462055	2.3562926089459837	2.771791601003167	2.5819408196764813	3.076788819865698	3.4059095893090596	3.1909611401421825	3.389477812508519	3.6202188427473883	3.8836043488585448	3.732865158978165	4.3551759209905345	4.408617653171219	4.0578484930507575	3.633555408520566	3.9120951762629703	3.9843285509523847	4.353453910360071	4.68310106365236	4.6555677771462	4.3995984056088755
15840000	-25575.327502200897	-5444.822611081205	-20130.50489111969	327.21876146841396	1695.781238531586	1571.6560881005444	54.9636739189345	2.2697419513619006	2.317434002667437	2.149305995299426	2.1331342763079677	2.0644907819003784	2.2799549676237776	2.284366893976617	2.4651763137901486	2.3622979615496433	2.2883216527203456	2.3402772780865346	2.146702277457477	2.313102619927537	2.134003369326518	2.109641214606568	2.184684305580373	2.0207916779277415	2.129408368856247	2.0353785047284165	2.1412243365095667	2.267891555400271	2.202419542830989	2.2494940740617886	2.247491351011268	2.447640491447686	2.7063540535185004	2.7347508033154977	2.773837984264537	2.801287717123761	2.803326204890142	2.6730390455911723	2.7348443290602664	2.710579272501834	2.78346770170764	2.9305998771545974	3.1139663113351244	3.227826747398076	3.016446807259724	3.173359135497675	3.2726066109109495	3.4612600387783647	3.4012175157113096
15900000	-25539.089768286	-5427.989953301114	-20111.09981498489	248.55471529931174	1774.4452847006883	1457.8772606741634	854.021034098834	3.861206133526987	3.834318408379011	3.8952510856418714	3.8859330529644156	3.8535587239620415	3.8015276133346747	3.843475990228848	3.826607669579513	3.7977376177616073	3.7509195790889547	3.740391709570687	3.723327660307335	3.7074316616736516	3.7416279801631265	3.812881986899028	3.8294369391915786	3.834068097317838	3.764174027041038	3.8381153085965924	3.8835675947749726	3.95268064774522	3.9612675294134805	3.8709279104383225	3.8341101693598643	3.7919112269202335	3.8042290990626424	3.768061309753378	3.7227714420659503	3.6994176854079988	3.6642460064332734	3.686208400933712	3.7044539723185927	3.7068024236665664	3.7159514032893344	3.688335052045335	3.689877685340017	3.655800862744736	3.648940442539684	3.658271333246203	3.6795044134426145	3.64902104356597	3.635674181633883
15960000	-25624.500423270467	-5467.090411917141	-20157.410011353328	330.1706432629678	1692.8293567370322	1641.0463804949654	169.75536145570467	3.8034014862272896	3.8027243695966946	3.8653104443011737	3.9532953264025403	3.9410833122735753	3.9553050541405166	3.828896946489529	3.8263886285381843	3.715231629137328	3.5882588623024496	3.5170846787237564	3.4492830173003766	3.4233721579834198	3.4189317069998904	3.329080598682948	3.3216437505368996	3.3462570750122187	3.2652773965043016	3.4080191532882615	3.4288567799808827	3.4469902095146105	3.391971447193772	3.2416316099162463	3.333109515251059	3.4167537910011165	3.3775417119856526	3.4003766360946432	3.522979614981039	3.5243184611522396	3.4878264283869207	3.6374158810786277	3.56852245761523	3.5732176572614067	3.5954111111509355	3.498017284172226	3.5995654801917882	3.6703389414593994	3.6657146357812187	3.639414831234408	3.6460760289056786	3.61189649396941	3.606038502005965
16020000	-25500.17662902836	-5421.589587009836	-20078.587042018524	348.4404171636397	1674.5595828363603	1684.0116406615793	1120.9356742609368	3.903880528087237	3.9206821554232527	3.907152355535738	3.891313720318357	3.8991957395175416	3.9027029018591954	3.8633032973528056	3.854756266228007	3.825653227345486	3.8076566909849303	3.8209038664980413	3.8630545791231676	3.8644794206233346	3.846758978619776	3.89249732898021	3.956549914776492	3.9481500865588846	3.907684036810373	3.894111430263098	3.882202679011872	3.94357368773916	3.8959273955820715	3.9143599527148405	3.92202952181266	3.9216864666637963	3.9214957772148544	3.918815824530696	3.890579971194643	3.8897425883616634	3.9104523346271143	3.913043235952555	3.8863077050057906	3.9067773045645593	3.9113300476368	3.917061967106124	3.910546833813908	3.9030572681891824	3.907283795310845	3.941662618130709	3.9765879794345627	4.011147541609369	4.045222855366051
16080000	-25634.800652948063	-5522.438317746851	-20112.36233520121	210.01837477521943	1812.9816252247806	1404.7115336440859	11.556368069311027	2.4701929031228333	2.118343558895907	2.3104437783148093	2.4107295173471375	2.559357152339164	2.6070529340353295	2.2356324247498462	2.056405158104976	1.586559336054364	1.1795551815138445	1.6174261231810667	1.9503373406789497	2.2406719399715502	2.6783069759797606	2.807947549164795	2.638112694634148	2.917496502547635	2.357845721995404	2.4582873891833783	2.763202637032248	2.7455922014571437	2.436221283090606	2.2655978666223486	2.909225304723309	2.904629895910143	2.8111848031955216	3.032921209786453	3.5178402950406045	3.780736613145825	3.810858172476861	3.52803051605968	3.4392840094354247	3.7898932178999534	3.2886505381176994	3.636477349171516	3.870626982078456	3.7199004813736787	4.187806827427123	4.329138327022378	4.2704387631413425	4.406523661612544	4.583038688719743
16140000	-25682.44381321181	-5586.037567407283	-20096.406245804526	337.4317046923869	1685.568295307613	1639.089090368447	0.3565098869542485	3.211263090857575	3.3693245282604667	2.221740815413778	2.0167361518462594	0.7711754889994062	1.3387490683784233	0.8894280484313153	0.9907478892613032	1.6716118194179534	5.080751132756914	5.895121272869776	6.220247629230094	6.966398938640189	9.463722393173672	10.51763955852816	12.377674717350892	14.645472571444603	15.008360469523575	16.27627215175106	17.37227065517584	15.17725287844631	12.941831893596913	10.791052180963096	9.910713774243456	11.057677520211126	11.595759185667166	11.152638938167568	11.765811534025566	10.513063757905073	11.17508459200285	10.49855921333792	10.241171861217417	10.104310993761398	6.847909727743879	6.72786022620193	7.711378326336537	7.761525600575245	8.979126166177313	9.02814932258982	10.398020568438753	11.457812604733885	8.845301752650439
16200000	-25727.243816716233	-5607.384816657858	-20119.859000058375	216.71531396580582	1806.2846860341942	1395.7963079229366	0.24260754724313333	1.8284564051936043	3.841037123447081	1.0114918276826954	1.2374042202764455	2.7548102447923055	3.9307189905785482	4.67171551010727	7.3787230145100136	1.6954230732736033	2.329921756023502	2.389179567507505	4.0092361974128075	6.178722769335124	7.2083540091529485	5.919119064638509	8.724205128250407	9.6888452022784	14.898632040993647	14.608016905364773	14.478346627320152	12.447364192607669	12.64218725088944	11.76765485377983	10.305778395738502	9.863603509701875	10.053396298075779	12.727066159648064	11.896208244137345	13.965619770236543	15.276703538616074	13.508019878695634	15.087377844932934	15.057898156960258	13.257881124533764	14.345457518669956	13.92371006690309	13.220202468192461	12.94001945497686	10.668144080448794	7.080477083695579	7.958979171135496	5.636362872006365
16260000	-25645.062240876803	-5561.233774727169	-20083.828466149633	265.5219107602904	1757.4780892397096	1481.4558925844426	3.0011169079856477	1.1012442618799663	1.501327133244104	0.6389830216236034	0.6579463388293791	1.2626595789180972	1.4842952513745984	2.207216978793782	1.6290065376407703	2.2517666214674503	1.5174093599309804	1.9025182866506598	2.3502198684960316	3.6062462223666056	4.392784240502575	4.975735191798444	5.221066742193221	5.735772029460341	4.963765655034089	5.380873120676622	6.051896400694235	6.588471879751772	6.506803094829422	6.441183059308005	6.394572189787957	7.186642557711239	7.421646626625135	7.581205291436144	7.5554067435590895	7.784642112413399	7.00285206559993	6.895980484979612	6.051196236034181	5.958359493611151	6.112639195720929	4.832392968833643	4.734132281052861	4.875858135584098	5.829507786328185	4.677503433055123	5.257287200381175	5.707327106077253	5.304205834371214
16320000	-25576.807097865978	-5484.573010802046	-20092.23408706393	228.5228841507516	1794.4771158492483	1395.923456650518	20.31721616270439	2.847226632530973	2.6276409212436804	2.9714072395169424	3.0050501141858645	2.777394589652664	3.1284022492566765	3.255589344034977	3.337465401027106	3.14689783924712	2.8055861055836693	2.7549034145449394	2.4804620289333843	2.6588204618112874	2.8095725943181504	3.005854339741779	3.214992144528302	3.378830187434865	3.701183773116398	3.836539768724304	3.951602025691466	4.479649149565494	4.44263612425755	4.269918526031872	4.615129819799225	4.548584135127366	4.133443192582493	4.368822784416741	4.258122358065061	4.191649394504234	4.123510030892127	4.043735326580629	4.040076034578005	3.8912832653025036	3.907584330511671	3.6736920914754814	3.842151698319455	3.9567135830978324	3.8429633767430498	3.9910148535992906	3.895651560097003	3.891409817936772	3.8719561502557163
16380000	-25580.66585302799	-5500.730672680476	-20079.935180347515	201.43915660843422	1821.5608433915659	1327.0514125913805	8.272532375743609	4.096922221633573	4.025146500688916	4.0085083129069385	3.6763766068056243	3.769111278348343	3.6201600179978204	3.1940968413141926	2.963732812395778	2.8164549004769217	2.5451022545166007	2.291350881492228	2.154409593215283	2.2809557627629884	2.569548686363239	3.4876369106880567	3.6651254668057445	2.7638191810635666	2.990747075644499	3.122807932020886	3.2410170656312705	3.4589633266126163	4.0423167866981995	4.798627148536142	5.419544997467137	5.296639235671093	5.1085058170949145	4.719527287393563	4.538131082094048	4.692685430978706	4.002832149732434	3.8343769921130626	3.8603904058790737	4.253749534989017	4.4527643484887145	5.0648553072210705	5.0325460902652415	4.667929830924012	5.097577621141324	4.311043025341799	4.3614455107456	4.777740672426106	5.163847501049522
16440000	-25613.42545072809	-5484.970545295887	-20128.4549054322	218.80595007394052	1804.1940499260595	1380.5011438570918	28.387246328714678	2.4071365924044343	2.238457903976255	2.7347969923586497	2.797614891762234	2.8545721647833115	2.913791269178293	2.85579472858309	2.9979221445706075	3.0556655273613846	3.056867053162155	3.191307651558005	3.213193894942619	3.317067403939039	3.2624435281617012	3.647815169098427	3.733043658999504	3.822772487572306	3.424028913633394	3.510830402725739	3.4354143970371185	3.611096000541579	3.209809312068512	3.3059271069862906	3.210086929529558	3.250853559057515	3.827825667369727	3.9588670031867834	4.263602792099957	4.183735992576033	4.193784112884872	4.288702392256991	4.033983243416116	4.125240147238384	3.860638057598651	3.725986012299353	3.495087678952184	3.5061426482137823	3.2424584526749025	3.307119450228791	3.2653418290096945	3.0981897315344975	3.330164145607006
16500000	-25627.924991333362	-5505.160876454485	-20122.76411487888	260.1986337002345	1762.8013662997655	1405.0968947288761	5.598886385808467	3.8100343948999713	3.928152774922208	3.399911803676916	3.9914074771509593	3.6573790406203033	3.9301755476601308	3.5967898196469767	3.170166699813007	3.1459862886553074	3.1462028546999337	2.824550237145713	2.8724999442203534	2.689938918093564	2.8546681718648905	3.4463282638520996	2.190712901907476	2.7506208647296444	2.698970542275825	3.4122840422603167	3.95066903320654	3.7526890597918903	4.349175021330938	3.970939094873197	4.119849617536015	4.2813764368635026	4.606227174023822	4.209876699295603	3.708504913971996	3.939573621679556	3.5352439483274942	2.608879068937179	3.119064108461017	2.7935123561078656	2.943423978252482	2.944683604561987	3.103975099108366	3.0376802980010034	2.6392455735761944	2.8071276059526977	2.3645706658475945	2.0201991856269426	3.0773408562703426
16560000	-25503.093765623125	-5394.832372124105	-20108.261393499022	159.69541941515058	1863.3045805848494	1223.0602785660667	746.1774299229779	2.8098969850786037	2.864880724773056	2.9174240036164347	2.8762389995629216	2.935275890004226	2.9250936890545685	2.9182558556984084	2.927159676928437	3.0086200433329653	3.0489460208421564	3.0337076038620054	3.0493447014307242	3.047767071500945	3.074420342580323	3.0358557038857104	3.045665489282482	3.0770121127625005	3.129115496041195	3.1489212515530385	3.1964694867660346	3.2503689385804755	3.255856187323602	3.2310470958111495	3.2675064288234745	3.327420448042883	3.3103581058868348	3.3104875567143246	3.283840631279041	3.2506996723286807	3.285521487921266	3.2243860396043464	3.2911320164556335	3.307049106774236	3.3300774239760367	3.306126265673917	3.3335671684742874	3.3243660480854995	3.373177198418592	3.4443538898407597	3.446041343766136	3.4731751594039566	3.4983658705608285
16620000	-25658.411226199587	-5546.29721678067	-20112.114009418918	192.96095827427274	1830.0390417257272	1332.7219139223266	1.2037055073553755	7.766592299888663	7.046871908594034	7.17802254903232	6.971871757631845	5.966722043936134	6.15084054713833	3.892762603375177	5.078424573639086	4.121136440558695	4.047442280153142	4.141820344905316	5.026873344170317	3.8572824584706984	2.55912886436809	1.899841450050468	3.1363549813982066	4.624655560047136	3.0079887147339672	3.618094772974995	2.8884313899359544	2.985427005539459	2.0691567286510835	1.3837673734576235	2.5387022264684553	4.331945260417988	5.474622426107482	4.084216905980401	4.759631764618186	4.411318056132243	3.7387842595050027	4.171842374715944	4.665569061448872	4.747786683034155	3.989565583828327	4.695828988537659	3.9871598988277803	5.154178727061209	5.0338216730642635	3.824996218685264	3.4935454746880934	2.880722248498893	2.283855945894757
16680000	-25617.744202969807	-5517.8494870071945	-20099.89471596261	156.55916527104307	1866.4408347289568	1234.2032383127782	7.779021148031369	4.684349637438538	5.086695121943506	5.279993086684492	5.056790573037555	4.475700928116359	4.519685452253592	3.9826003233597955	4.01607109879949	3.5941089853076145	4.020645278891001	3.7317884464973328	3.4933083323756104	3.3732605882471245	3.187775691884454	3.0524945376034673	3.104395309669086	2.997952335998627	3.0014711774378036	2.9910905816067697	3.458557456101004	3.1394094247681714	2.9574553202734513	3.2791712107717084	2.7858478949582848	3.2329735083771247	3.246451277085364	3.5327877849276783	3.701056702828693	4.501964729223193	4.220381983682646	4.340200444563993	4.630835023500972	4.512474240355166	3.8553841337895474	3.6356022669827777	3.6727659378752557	3.575195693366676	3.722566345477786	3.8002395495552865	3.8169650362695133	4.377928023430549	4.14557065589161
16740000	-25541.702992653234	-5411.072331978112	-20130.630660675124	139.52187371735525	1883.4781262826448	1190.901644234203	325.3143936334812	2.839987792818822	2.961365881427607	2.965564573256728	2.9465621559085515	2.9743628657368584	2.999188781160999	3.033473991345175	3.0924462321545683	3.1317831456080314	3.1568554727535125	3.1745107171173994	3.1877147981450022	3.190146892065334	3.187868370364061	3.1749479410548815	3.1288891312234393	3.1496681371835535	3.18044631253544	3.267193315379369	3.263410713493715	3.2577078440462586	3.3156373296942636	3.3140571268111643	3.3846654505688734	3.40088986567216	3.448384392171173	3.4268846753025235	3.4703020199502186	3.4835782119029024	3.3948412097306293	3.387945140941782	3.3736088350972	3.4030107933036273	3.3777456767569256	3.4269541801361267	3.2708130038835876	3.30246868126365	3.367317583489518	3.3417087613696523	3.327189769670145	3.437582115769757	3.404139122971593
16800000	-25539.0480382639	-5446.627023188821	-20092.421015075077	150.3567382213073	1872.6432617786927	1209.026476530268	233.60305932869392	4.220967709030241	4.1958057528848025	4.101516295592611	4.0569288368996625	4.098462011031566	4.139463960224466	4.044027514596224	3.9551036704122704	4.108440006538524	4.084938327633412	4.15354832862038	4.024365126275265	4.036766865287445	4.047013198143387	4.138919169907301	4.127817571921835	4.105407107717718	4.04171623041384	4.024044569252047	4.053381389136087	3.9697136982529013	4.006911788345198	4.0721356560905235	4.04109193560837	4.111624003581415	4.103385953952289	4.02891769290725	3.973983930666767	4.003774007192636	3.905469968521591	3.8768254956281303	3.9246309867316467	3.8919385497490864	3.8558169289425903	3.8266905535513374	3.8270194997489013	3.7292039233100605	3.7456231265450386	3.7892369884155666	3.8405099761825436	3.9126312846048474	3.832069478533391
16860000	-25634.086022394156	-5527.86045469959	-20106.225567694568	160.45003398575028	1862.5499660142498	1250.7560385655222	4.55748910056653	2.8067736598155957	2.6899401024214935	2.403154736642739	2.8488753388502968	3.7009308077773695	3.897386696947105	4.090737928993184	4.692812697471129	4.433387196625262	3.8320184218627107	4.861312950972264	4.326320088191378	4.555040537866625	4.509777759611917	5.424215454673104	4.843243965724276	4.735820346052516	4.632891041134571	4.6671528463004215	5.090284918286532	5.106241891316637	5.125223593111021	4.610040998812173	4.2771131384508845	4.802120152795958	4.352098628546444	3.8351210625946193	3.9265699255897255	3.980257872849726	4.141259846254771	4.334606803761751	3.8480769668665644	3.2535166642095916	3.768642698677755	3.4844261730837203	3.717748731464958	4.238714471023452	4.612838906244262	4.130239164454689	3.22637466878358	3.5283868506667515	3.0235395026184415
16920000	-25527.506905984832	-5425.64312227909	-20101.863783705743	147.40673257388815	1875.5932674261119	1234.9411346496063	423.0825998624315	3.514885217965918	3.595888336232547	3.6003388794214364	3.6254336259406963	3.5512991961193556	3.5900211861657887	3.6692198610224636	3.707857266232229	3.773436617677691	3.7924070857616266	3.7722114153857293	3.7990948170723096	3.7502450290836093	3.823522738660591	3.7799495994062218	3.7327848597597777	3.7102169065798405	3.660160127535842	3.7063321767820634	3.632457504715555	3.6958268498044995	3.712169455610379	3.748794547658337	3.734062175242637	3.683407794592117	3.6874379797539385	3.726486149578846	3.7396027620869643	3.7298002834659085	3.751277470332618	3.769566837531836	3.7002783361570852	3.668200126313889	3.653812242182363	3.6901333348584466	3.724131808650474	3.6239436979015025	3.690679708503101	3.654920594910254	3.6886180704524034	3.7512459095562094	3.7826382077350087
16980000	-25583.721211547352	-5469.748489141647	-20113.972722405706	163.12449602728876	1859.8755039727112	1273.3399883434436	70.15068912118943	3.0632626835502816	3.090372148068434	3.0236025188225	2.8954004680207	2.7832963178824675	2.7218139268054586	2.837153445215095	2.731153290558916	2.6837129875759516	2.575634637627642	2.5068894125584507	2.4545190079383588	2.5525282861480525	2.5378146731816345	2.8862550589087923	2.9039647517546925	3.0133704963851518	3.1763356390568855	3.2058569963073253	3.2913052400451495	3.3911869680782796	3.3223144298102283	3.3683603199233176	3.368990937986591	3.355789248517479	3.5649069508167464	3.3601612297070544	3.4067555185143337	3.7334734513626393	3.6855362485323315	3.6942681647556386	3.800548830913061	3.485952807401381	3.6138161541057285	3.6328026096282477	3.633991339449634	3.5783884521678138	3.558049655381271	3.4694187179547873	3.3857568747983007	3.3044774107132904	3.5237230638347348
17040000	-25606.64723741194	-5495.006169457853	-20111.641067954086	157.56888486420527	1865.4311151357947	1252.553974776944	11.580102422572141	3.7780747617349966	3.9664573532261125	3.4734540640775617	3.0400675815147946	2.9789915027218634	2.926324828899462	2.884218824984447	2.9905908066971754	2.9449104839867872	3.0580993476759994	3.1517924471307714	3.146447419036007	3.4274139456834445	3.5350822198577303	3.4258677230961485	3.477848497103449	3.190402747765962	3.119055374002465	3.145411653945888	3.564531099207171	3.9865094080527648	4.147541087183566	3.912562234709211	3.654699329245494	3.7617474172488854	3.2626219574209525	3.401905165603256	3.3187311915133204	3.9008285188618053	4.210928042405411	4.4729501210495615	4.499434331032894	4.127209307125905	4.228715169023028	4.231220908707642	4.628058238131841	4.5035298016387015	4.55733495083735	4.3978697154081035	4.439220419784039	4.767274172956285	4.465393524384836
17100000	-25559.66521295521	-5495.224245029175	-20064.440967926035	155.5458336557278	1867.4541663442722	1257.357345420694	13.05072363865598	3.9737458889016772	3.9893505133962064	4.197112562732392	4.6873076617096405	4.479655359941913	4.0919222209151025	4.423435153940532	4.3513493271641215	4.332709293725858	4.442933484482974	4.140039921267029	4.252842622492393	3.9992043451014774	4.0234395219805945	4.40726200423792	4.2340350896297325	4.008237317006549	4.137431747776212	3.8091678219627507	3.7740876974326065	3.720082945332474	3.514965142060891	3.624503076596464	3.5759254164762115	3.258690406424493	3.337716559901824	3.246684596887633	3.2080865934682574	3.5410541211157396	3.59616666311785	3.6042390150505774	3.4797770655488014	3.418978017743876	3.549847092455253	3.445481581066771	3.5835367690880577	3.689079751041726	3.922937774110709	3.985423053593028	3.834521692478902	3.2871387400115086	3.4362373054371513
17160000	-25665.99113941261	-5544.333626993552	-20121.657512419057	151.7245285230421	1871.2754714769578	1257.0183519410211	2.8318793481793367	2.501640540475038	3.084563142068063	2.6138816567588994	2.855080437888394	2.9677838166599284	3.5746254539736984	3.2988348897842177	2.8771824210127868	1.859832684700235	1.4292690310024174	1.9499701977695298	3.0522686910083268	3.5950310661525995	3.0413991012324906	2.2473252632621485	2.929361515442527	2.9366166757726324	3.5207400434290874	4.08765413018727	4.67781492432256	5.24525632823731	5.811895493331103	5.4227485568285445	5.019312908156634	4.59882563447411	5.149748978089082	4.571078297298077	3.511419332000548	4.430307792949806	4.925841159574015	5.306218854415929	6.2261961657404745	6.883616549266615	7.441085867278906	6.101060777595919	6.0485213225953505	5.691833949204711	5.401130577338046	5.325518536030328	4.885203303926115	4.873864109901535	5.269130359884414
17220000	-25576.501991079764	-5509.606715907779	-20066.895275171984	163.06189803596433	1859.9381019640357	1255.2141039661224	10.935345758445548	2.148728513041803	2.340294493993647	3.2322674246305203	3.567501324370813	3.4960708717938984	3.346389412563024	3.5503930837873927	3.3907980599308996	3.4110662785082444	3.158054430408974	3.0419178908855917	2.6632312896469914	3.587127518544834	3.7094606182783156	3.908743983440099	4.502900157052485	5.161564459960537	5.3533783138422795	4.8466900916476146	4.770934602408846	4.334309624538955	4.512898167941881	4.559477633310833	4.240023852948161	4.105583407767482	4.20354075329536	4.030744422319099	4.24642457479913	4.236239241335569	4.254588844175039	4.354209881082176	4.204278262837129	4.433942844735819	3.9833463181481994	4.057941326379016	3.931330664497654	4.246235052379465	4.533776218505228	4.460408885622206	4.842261480025109	4.737871717689236	4.372721727688835
17280000	-25629.531535182527	-5515.777293382401	-20113.754241800125	143.10188276762057	1879.8981172323795	1169.8920521414548	1.2467950470745002	1.988984146797575	2.560326865294642	3.136322830911003	4.034999467605796	4.92274657278996	4.509433760131727	5.538761565588663	4.1010142992806	3.068875447928097	3.829030400752189	3.7522728496727478	4.196723652733377	5.65222237589509	5.28798000841261	5.71613020264862	4.531838890679372	2.071025461757123	2.203842329831601	3.5855293912525146	2.6813206537877665	2.2590498078300376	4.329098084039776	4.483348436345528	5.595040564397556	5.106892566803546	4.496783442241681	4.889049086655734	4.526063622336876	4.773390301658117	4.118659476213342	4.659240015277637	4.723614065516666	4.518766605514351	3.7593300516727948	3.532321082997984	2.9234346128040327	3.2297428632860217	3.4129529039482085	4.306562429267955	3.5460968150513685	3.5774704965076247	3.2715604023911413
17340000	-25649.9772218328	-5560.171094472536	-20089.806127360265	141.0638997120521	1881.936100287948	1227.065300258855	0.652388499185719	1.034058681397063	2.348750183470308	3.6469900909021407	4.392055305567876	3.277232440357854	3.971884786724905	3.781202979262362	5.063703533856032	4.106063927387545	4.946377590330545	6.7634884760331415	6.113804809624978	6.454656198208857	6.053736810495975	5.906856304010809	5.172759657664637	5.647304260246297	7.08405639690654	7.453689985161993	8.871560854297233	7.899960850290572	9.264825214460268	8.448998583962391	8.695356199668995	8.377548718326377	7.479449439432259	7.002918710821887	5.983165894425454	7.163594038653831	8.006788516856615	8.390801970647678	9.004436125540494	8.121411642063599	7.5614419542088855	6.6627933941784105	4.322118296337928	4.179091638862094	6.396968180081057	5.612032481792228	3.2416237294267916	3.935218934653844	3.069600200665413
17400000	-25702.04538898411	-5568.827299060851	-20133.218089923255	158.77362482165455	1864.2263751783455	1265.6402340551306	0.48590352580094326	1.2495726857435943	3.5828444436964046	2.566872944154226	1.4561608140474247	1.2684754131825315	1.5796047586049413	1.431853976270323	2.587750952313418	2.721090559049909	2.3254335471354475	2.7613186802097496	2.302804449040037	2.3251514915591143	3.0592553966152005	3.7625732649731223	3.9479677316584976	7.339858194876938	7.9460964426089316	9.47492591187778	9.052500105703276	9.043570774318198	6.343238336388039	6.037328328095608	5.559399654385287	7.447658918760126	9.026752773267692	7.506066370099803	6.259207329887053	9.325127483228075	8.528851825212328	9.353910624426891	8.027975339579694	6.1959727123944575	8.820273803101598	7.007067680728607	4.099204078295159	3.187573699804205	3.297086429618685	4.659585508546515	5.409043490991471	6.840021469177386	8.406938505610679
17460000	-25564.7264172986	-5465.651693708273	-20099.074723590325	166.36220765100788	1856.6377923489922	1345.882263174577	297.1463840705223	3.882018686500337	3.8471085539545617	3.8829810876856876	3.87865515907387	3.884893210702164	3.8369184227178206	3.8088272670090455	3.782488957504668	3.7591984500992046	3.742847081313944	3.691564222734874	3.7776926281766956	3.7266690608958135	3.68489700349204	3.687515965354824	3.757999151052638	3.753028080263731	3.726117783499387	3.7569137798397887	3.7089795560530616	3.5698738102441454	3.6345005133765125	3.5966226103273544	3.514057350858928	3.5091742086006232	3.4652746866715445	3.4914041541947833	3.4590447781435962	3.4945571459586326	3.503192939537659	3.499444792518741	3.5886058758763357	3.5532482103769176	3.5412419250081517	3.5465396557377975	3.6064090045574866	3.6500198634586227	3.601827378503673	3.6110450873380544	3.6446979815865355	3.7555298277971114	3.736435498210432
17520000	-25632.130439432705	-5525.3082871935	-20106.822152239205	147.63728780698915	1875.3627121930108	1267.6936786146862	8.40371903215348	2.2398015036540038	2.001133318614298	2.1222993085675514	2.297996158816692	2.779319741259583	2.830030801539234	3.13006197846582	3.540315377465395	3.368857160365381	2.9634595447682752	3.65784080158507	3.8850140839256464	3.9245296463405057	4.313868173604187	4.669093644234619	4.278653116879584	4.4761044819174245	4.181734927083425	4.275068434754473	4.258425592423786	4.79123850503926	5.0057688525474715	4.225957581891966	4.452912847887571	4.541528191281894	3.6351487565462275	3.67510985969186	4.193438693165813	4.066594237826916	3.9046619739033397	4.213477932907124	3.945561260579411	4.45536966731368	5.001682938512077	4.784440857406449	5.023640145763123	4.43464317946769	4.184975189416093	4.197264899870414	4.23808367318211	4.428999253945755	3.7257818391756317
17580000	-25640.81169195259	-5502.92435984244	-20137.88733211015	145.95447124526493	1877.0455287547352	1278.445758151177	19.647928117811322	3.5225237871790025	3.331542880723199	3.0602567590069856	3.0901561294202007	3.4517738679647194	3.1034975743610778	3.1610608137291116	3.161582121983849	3.16608854654968	2.6190892687830987	2.8165891181356266	2.6400797183647966	2.6824781700427507	2.9531939341928513	3.216466417553847	3.089107678159165	3.2022749986465593	3.270234788431254	2.9965628419151216	2.8869373752043113	3.3348221781667293	3.5078855424133204	3.113739360522049	3.113266350378951	3.132625802802788	3.655475905826538	3.9235462810333037	4.124657157304806	4.155663013498903	4.084109415366511	4.108632859125828	4.003376882546146	3.9121630982581412	4.056891854030878	4.421757670875301	4.159720077680491	4.174246157602636	4.1215597936885535	4.015780175243282	4.121803162673798	4.29744111055556	4.278669024170506
17640000	-25638.455468098407	-5550.4930689841485	-20087.962399114258	171.13762948234174	1851.8623705176583	1385.686192433492	3.3668217272870296	2.3015197686449183	2.248832841908591	1.7957577434005105	1.779086947027588	1.4089820369374406	1.278014436454105	2.2159433801778787	2.382685760753747	3.210461640639817	3.3831020793256967	3.603860169162875	3.7631473108104707	3.9956510471405364	4.023650054829168	4.182959737558064	3.916343005899836	3.0998583312161707	3.2263322684900704	3.358336712516558	3.9426128832705665	3.384145527592159	4.483188288772768	4.966750754287599	5.64029924066717	6.189626989272542	6.254405688898798	6.042341399324133	6.556978489060229	6.229594727148566	5.429712091612205	4.858075891462704	4.193606324601981	4.2194282870096975	3.742628389372668	3.172566546156969	2.7105926930852884	2.680851494308377	2.9104762066669636	3.297885423685281	3.0329587714326007	3.415186646811785	2.9951143774768783
17700000	-25706.294059628744	-5613.835339622863	-20092.45872000588	168.15523908978133	1854.8447609102186	1400.7961876087436	0.46962752517300216	1.4665444024500254	1.181884709123541	2.275388536659684	2.19248803361622	3.540127499766163	4.542789644808751	2.675600026371373	3.552061156605517	5.805556943423535	5.633382381182818	5.730948049146997	4.705276795542786	5.256850240890029	7.279292187505041	7.219679855246393	7.621120069169842	8.646516499550106	7.401885131280585	8.597247345149459	8.419279521206786	7.83698444499047	7.555166120557682	8.081293543342976	9.91645563685321	10.800967226014233	10.808741400013547	8.31129585699692	5.959776187562371	5.851863703178566	5.389472604345927	4.753519467672325	5.756595591459179	2.9591508405006075	4.285905256628968	4.431969508636167	4.922651038898449	5.030970176532011	4.5036137251443815	4.853475054698482	5.848358197832621	8.49281684074433	9.113939226955388
17760000	-25658.09360410497	-5558.632789551658	-20099.460814553313	166.49134856085576	1856.5086514391442	1326.2173909789328	2.99781367812592	2.4608398759416867	2.2080429711462366	2.396413509339257	2.9543802955319793	3.033190736260521	3.1962748332000066	2.766361360113135	2.7218180148724085	2.9516565894472064	4.060519109855647	4.438812496115283	4.137707092159052	3.1981322893066304	3.7803512780213477	4.794026682737273	5.110596034852643	5.401663533069636	5.569140371658888	5.329446635783611	4.892409106665704	3.7802150084586783	4.39237728266453	4.618649343573844	4.219170481176702	5.978986499381336	5.36667387115976	5.243012371825539	4.867386095035023	3.787230785910873	4.325448108003373	4.346492641629259	4.244681221287413	3.370465757697457	3.63146117172424	4.647430855261193	3.9394434533558504	3.21491321332702	2.5709961772997545	3.2922180768792626	3.8843977320614322	3.429177332322981	3.1496971475808326
17820000	-25582.279359660635	-5507.007846141974	-20075.271513518663	172.10333109259497	1850.896668907405	1366.5852106509158	65.88979050897753	2.6689277703298595	2.702530527592617	2.704019987486181	2.5912267694349276	2.5127429566975414	2.5569228980528926	2.4846839405509606	2.6984138606065557	2.6344639175038664	2.6788367614951207	2.9142908039363173	3.2198125019952837	3.2688002498903046	3.5551735405359928	3.6001875089578443	3.7178470771774808	3.592169305279838	3.5286776427516546	3.177593872470382	3.383243881128571	3.399969335939516	3.363233212019564	3.142117302488286	3.249867649962926	3.404424513680105	3.494629514969162	3.4577289782807	3.57468746317435	3.798648967631866	3.8258368657319073	3.538473181133052	3.514251638823522	3.5620607276836687	3.805446597029471	3.9350070367696883	4.14777508143332	4.115200968167089	4.092761458533311	4.112090519359594	3.956810006402397	3.8993492678553583	4.059107194983508
17880000	-25567.031099112683	-5474.731489238149	-20092.299609874535	149.54495252648366	1873.4550474735163	1272.7029008961329	59.45474142164047	4.15225803507384	4.144893486499891	4.076959333994041	4.074906420138012	4.130560756705659	4.173854312864714	4.304749671558526	4.237014490928337	4.350036522963952	4.410555891187596	4.4804330441421545	4.440623498601726	4.522816534024397	4.466938451257706	4.473005489089801	4.481498355890353	4.534499719374974	4.631369985235825	4.6829455230767305	4.580880039516274	4.560729923906246	4.497216877520465	4.337720860487075	4.362783908494902	4.452420990296986	4.433282839762093	4.311101624607005	4.2813699521122714	4.325471144867409	4.365110443551035	4.239840697193979	4.355128104911159	4.402214969822683	4.342017073040016	4.389063740772413	4.406187618289002	4.150669887297559	3.877058303874002	3.8963724530426393	3.9772614183481743	3.75465147261448	3.790421869484084
17940000	-25636.496084813054	-5572.836257629526	-20063.65982718353	125.38463285240651	1897.6153671475936	1239.4792495415613	0.775228913494384	3.1028357098078336	2.8579694021874955	2.92806468633364	1.6437192759107748	2.8875639797148955	4.3060292178016555	4.8449208188967114	4.124938396626146	2.8165965974962957	3.468976963360426	3.5933111277170355	4.3009227389576346	5.2082973614709775	4.893848781517914	4.569731924455697	5.740959762714851	5.107313089286543	6.309921171643296	5.450090120927168	7.518357692182947	8.460381219625903	5.9733244550071545	7.8215604227822695	6.181405291218407	5.850195327298202	4.87399942502949	4.409538152452699	4.253780489595	5.206228634431468	4.515281955305151	4.584679192875298	3.7706916635022405	3.7746771055355066	3.381060457289829	4.134752646663579	3.285889407685326	1.553916184899291	2.9806665616025247	5.129695594705528	6.558844375346893	6.486927855660909	6.08695914477282
18000000	-25591.367872259758	-5479.719633555436	-20111.64823870432	167.58132151139634	1855.4186784886037	1327.1159517762414	44.109152751230454	2.9062554121414994	3.107502111365616	3.3209341718527496	3.3334129764907923	3.4373048542428863	3.155705342407391	3.1748332619515383	3.299009790390064	3.337792296088707	3.187075227874397	3.3833802839145166	3.558924068312979	3.6130373904412547	3.630098891220413	3.8299261786512617	3.899038525817023	3.8405559764083224	3.9990878796530684	4.158115628689988	4.011860272871592	4.084188298503899	4.113195661577521	4.505930105628145	4.4345895720463036	4.361940730343103	4.3751404261071025	4.331986985240338	4.425957382418925	4.456150204762897	4.323143191053301	4.39626843441094	4.639209868865729	4.342118728109309	4.409486898439184	4.3402403561291685	4.290469587884871	4.227895008604554	3.996535734358621	3.853480388190826	3.816212588867366	3.791088757999478	3.742131108754519
18060000	-25631.16502980887	-5511.821564545627	-20119.343465263246	181.93579991281064	1841.0642000871894	1384.5217942050251	13.574620495354639	3.5598022337612094	3.5694117428097765	3.691567609148595	3.989872550715133	3.5288396713478467	3.537457772770758	4.039939894130114	3.744847663183096	3.7326251388148246	3.504978607116769	3.619275924325814	2.8649496068466807	2.8980717534807865	3.3297574845860742	3.321606034021628	3.9277269144777014	3.688461650672676	3.2218307933150347	3.5955720780386926	3.7180672837976205	3.964171299195794	4.1123060457339795	4.4557920787567955	4.738018955348225	4.585447551120811	4.507831748490614	4.1860098194314475	4.055088370816333	4.209859774294124	4.167056388543481	4.138797594640079	4.1643134518022755	4.113221238615048	3.8125171071970136	4.0046559055597655	4.224311938962565	3.9694560117742257	3.905924543811515	3.921630114236428	4.546924156156285	4.471450186569847	4.359715461872814
18120000	-25628.283846147187	-5520.905599202506	-20107.37824694468	180.82936597658755	1842.1706340234125	1386.1073130978418	8.25141396395871	3.506570659638703	3.7051848523822324	3.942665258444451	3.5625168775048763	3.581310890497674	3.654404073395893	4.0979589513162615	3.4324248900604157	3.581954922746853	3.465533689114727	4.003028290567349	4.058469618554982	4.250194639274007	4.161832815872227	4.2267405620021545	4.082627100620716	4.053047212503122	3.8987787248860397	3.8032312929049104	3.746394193921598	3.455150034113478	3.733657366549224	4.074143114301272	3.952361129088272	3.6106958795512303	3.4092116316506167	3.6539138813277727	3.4229553246179902	3.714221109181386	3.867505396405442	3.3701930750532796	3.556517641930417	3.8493996548339977	4.109779235500284	4.317347841523034	4.967650791280232	4.720421864899362	4.661304767381816	4.562008598819256	3.7860880949670257	4.272441518409725	4.259310126753925
18180000	-25600.557217126345	-5494.014774214975	-20106.54244291137	144.46127802174883	1878.5387219782513	1383.9347352386703	111.69912021472317	3.062147627447676	3.088418947053666	3.122857665998882	3.115774458780953	3.1609704501765314	3.1813303677946583	3.185455170146971	3.303779447711901	3.107918746579257	3.1939050293916784	3.152408312304879	3.128883830168941	3.064160375728037	3.242461533738767	3.2534673388950104	3.390541533274737	3.383838583948743	3.449014960412776	3.51531691860759	3.2925193736630813	3.258362743978789	3.300087813201423	3.1945663963480455	3.151231933575915	3.195293155531691	3.373581897543495	3.4005181621006053	3.4823440071238307	3.5360335570669257	3.58725783261871	3.7908493085075827	3.8057898604065707	3.859982294859136	3.9253130717949913	3.9789884843565715	4.129358456343926	4.137969931370206	4.231919550775172	4.334617202637599	4.293447705309536	4.180436393407755	4.358492115234066
18240000	-25640.904513084402	-5515.958675440557	-20124.945837643845	131.9349560025742	1891.0650439974258	1277.7093079664132	17.208265174314587	3.0842391162132987	3.432762640974121	3.1419498743306122	3.470020552055833	3.7854701722574227	3.6470710112045372	3.664189564591579	3.4521424100728457	3.523002417183859	3.4075410021667953	3.1519860342759167	3.4959528446810477	3.6832301491866457	3.8729662160724683	3.9312450427378782	3.9129121378832528	4.5059746657292745	4.021314715434893	4.194580251045416	4.032819535399047	4.141656019851203	4.3096967138303475	4.1797317830410545	4.222362591845077	4.282849259676033	4.1483106952552316	4.024518304585626	3.6010499963984315	3.5558781874568925	3.292058124933553	3.708321550134025	4.504740944549464	4.413319299123005	4.170750814778073	4.1324864583015195	4.539429485956308	4.228911213850405	4.166736121775124	4.194726357457823	4.31552935244438	4.03288689610793	4.493612447059671
18300000	-25637.288842874146	-5504.545245706538	-20132.74359716761	185.70331668947236	1837.2966833105277	1383.0063981500978	15.743670901693424	2.491472406299784	2.6046283405490085	2.787081439603976	3.029718916231552	3.1558676569177004	3.420747390438948	3.1182768579545614	3.103194283745162	3.316650151983985	3.1888829490803605	2.969173348336717	3.0014918228623846	3.5588853732009236	3.9971849887656297	4.3318730715651785	4.365875021763903	4.432937249121191	4.594316299324525	4.532266262509608	4.87282741079553	4.46490571778429	4.516838862919474	4.335012862794975	4.422258850898179	4.288678377593483	4.053658992663553	4.213364888973783	4.029902407440381	4.417097467087406	4.214069674432303	4.331127126705915	4.419559859696832	4.376097655964146	3.9622910565642147	3.950419311223981	3.876313363176631	3.3214635221514577	3.5801805470021293	3.452753236852582	3.592927539047669	3.7797838917480746	4.285476936991059
18360000	-25633.381939527797	-5519.841261091884	-20113.54067843591	296.37525560370585	1726.624744396294	1714.2975070424068	41.02073236841171	2.3327391884154824	2.1619176966335583	2.2743325853028136	2.5387510289603754	2.526501862884693	2.5871660519300663	2.727777177187599	3.115881861128206	3.2437486859021805	3.275317815961709	3.1764336706802148	2.8722756703561974	2.954088802960787	3.1057356976633317	3.2729095779301303	3.3217545663467654	3.1332300912622992	3.115473847784147	3.266381762964531	3.4948367046833133	3.7368050519268765	3.6156680591190224	3.692770705094545	3.8142819914198767	3.7647929052644793	3.707260713569221	3.5768730642628257	3.5174564103337	3.722145016035515	3.7981265188874813	3.8113332228366534	3.869230829221543	3.667684244276109	3.381974865701842	3.5823631878458757	3.6637600694495003	3.7184595887920207	3.533795561693605	3.437312616586331	3.435899876323304	3.3655022338060117	3.441715490692192
18420000	-25624.634730162314	-5514.207756419651	-20110.426973742662	183.90477771667082	1839.0952222833291	1420.6301389017456	148.64120507230098	3.6522212866448958	3.6090501462924114	3.7334492668630443	3.5904117560787645	3.6564438768459713	3.645268151627989	3.6176826460583897	3.5259971050268293	3.468190381331719	3.5721305762567903	3.6892273891322263	3.7159877291359003	3.602911734191716	3.593642201940031	3.586841960222421	3.4831866246600978	3.5033643842059377	3.4100387584292617	3.437848126477776	3.4492009322316752	3.402182315130285	3.463706588141008	3.4042266184827006	3.339171951533496	3.4009112063400964	3.306199215033725	3.306895039449768	3.3910107421741658	3.3385445427079774	3.308055983141037	3.214168493697901	3.27935247639209	3.3664191320694137	3.2727198907468438	3.360386645091641	3.3667168981657443	3.4193447058794795	3.4755042956515747	3.5420926045601866	3.652486776111975	3.6503128316114317	3.606579111287277
18480000	-25559.666532367795	-5473.609492868067	-20086.057039499727	211.04472215721904	1811.955277842781	1379.3835597145453	182.76937466280975	3.7224239576305314	3.6669325395596952	3.627294366597557	3.6204854506959023	3.693989555659245	3.747059111569491	3.7507001699262448	3.8095227161443153	3.857704674092178	3.9136029076668044	3.8847193792391987	3.8069183825198794	3.726924196372114	3.6761979573808863	3.6632257384819935	3.611449388051377	3.6192788456816514	3.4733122143869952	3.4125057115746187	3.4812810256731868	3.6094236221482725	3.6134106850527354	3.576597333306924	3.525958949013057	3.4322282089434535	3.515660642941338	3.4270238364858403	3.426859743740429	3.409140245755059	3.5037800764423874	3.5188946412207875	3.4959870863066365	3.5729452934843207	3.5019199112517	3.515983054459682	3.435096776793143	3.4969295562424256	3.479395181932379	3.5329442794291905	3.4967816381730614	3.4746310721388305	3.545101897375007
18540000	-25549.629610497108	-5445.9398852782315	-20103.689725218876	225.2545296594667	1797.7454703405333	1405.7853047251615	558.861122154904	3.3615310178708198	3.358693581945374	3.3835218843073167	3.3542879164309984	3.368838999764945	3.412808838152621	3.415595833347978	3.455792723809466	3.4122271045395998	3.3761695272931918	3.3248982622538064	3.3664653917634553	3.3485638965224434	3.3314907242638707	3.379481309955067	3.463965148128372	3.434691758656582	3.4379863939783446	3.533723167008212	3.4957298493095	3.4744995522901565	3.4671307615918763	3.4708209925890596	3.5501706078435404	3.5687580798903267	3.565126798788557	3.562408166162677	3.603096757240847	3.5827306612636107	3.5465359988741185	3.570676429018275	3.4880841456070963	3.5515923237915406	3.557251695603761	3.529555238539351	3.481431670393631	3.4551900125819066	3.5844611377297566	3.610223896444972	3.625835944685388	3.7106172341212105	3.653635278433005
18600000	-25559.398990110774	-5460.042424785894	-20099.35656532488	142.96398653773176	1880.0360134622683	1267.2242568956972	208.02580060469342	2.4256448027741233	2.584598898633665	2.534224328937126	2.4592512089469145	2.4956611440397696	2.619395311704245	2.7069407898993068	2.729391675597452	2.8836550107691767	2.899292279500341	2.9385421404003313	3.0682219094033094	3.0758750249673987	3.043020823066826	3.0770217626870586	3.159347329083892	3.1862553442716717	3.191596743859891	3.1920709951351802	3.206475917754264	3.2511199203676324	3.3016489008779177	3.3252468863286246	3.3042143277731237	3.304205874760283	3.3236522173205563	3.2895389524174745	3.198912114339925	3.2955926522362735	3.4059822004149183	3.402879247811741	3.3229904831813357	3.3044058760983224	3.3590541365652697	3.454746375470962	3.4224696462403803	3.406761167167037	3.3218218955435783	3.404157945834887	3.5260247861743603	3.648862463646235	3.6618060779489925
18660000	-25624.27301599652	-5503.077786423362	-20121.19522957316	147.93256338441284	1875.0674366155872	1312.5780369930492	59.05722121187408	3.2066161670809192	3.1153551661139476	3.223850496743921	3.184268576638167	3.4469227144619308	3.6808664671855325	3.558019838286817	3.635375862548962	3.90751257430427	3.7468929597835405	3.8304180100338145	3.6942613331895027	3.857441908776465	3.6575301796625275	3.631455606035457	3.728350846087952	3.5444440946471576	3.5591423547322014	3.419946821241822	3.430771207208174	3.4902895699198715	3.52159066882327	3.756145457681498	3.747390655793644	3.5484398614629766	3.39579026102832	3.505945829225309	3.591665547834682	3.999269923852543	3.973733620044601	3.823268009483753	3.8145130022229523	3.8441016830518127	3.881921418751597	3.6944987559999234	3.809622161845539	3.551671083214618	3.5298418546544625	3.49741013725018	3.706091275229647	3.734585448345463	3.773226556122283
18720000	-25719.581055243976	-5580.730639393002	-20138.850415850975	164.80606210841367	1858.1939378915863	1324.0610217168098	0.9573073289436885	2.126568731614535	1.4231474617035278	1.8935453265097535	2.24071794257383	3.3657266104381276	3.317824243284629	2.72142218003305	3.367388276026661	3.9266555931610747	2.652137762630641	3.5029058700184788	2.197763949120507	4.054891080332603	4.311488623632258	4.916112243752105	4.167501537562826	6.324938587149949	6.288828920563933	6.994369487237002	6.18793731166946	5.687259865146002	3.515798780457076	4.028902224581334	3.3537782040830266	2.3756688039387415	2.5158774879642776	2.331967192781344	2.8025400396511575	2.781435782406808	3.4566534727719542	4.063365633153065	4.938412006797656	4.5757121274728965	5.613780715980565	4.300865943649925	5.212244044763057	4.410992992864009	4.256593522376324	3.604568059780752	2.8194301145104483	1.2869309226576617	2.802630159555703
18780000	-25595.423960752865	-5489.745981160983	-20105.67797959188	148.99582143180265	1874.0041785681974	1273.9033325703758	49.783636412393314	3.548558915081543	3.400579011293863	3.0661434511738688	3.217975861451542	3.241152112538314	3.172666044466574	3.295928194934025	3.289682423707042	3.022214512706009	2.9944890451945847	3.047111499289966	2.9258920319247816	2.9217156806588496	3.084528626302514	3.1335350443642223	3.109498633968086	3.176218246224292	3.4289722794493422	3.370351621673497	3.496020213505081	3.3014670784056785	3.456454176988962	3.4782894801974322	3.549948594604318	3.6286613688780296	3.8362509502731283	3.843023672539806	3.81554062074947	3.8025925118753836	3.8732492383967556	3.8745436321319553	3.669680423835839	3.693167104785462	3.6316108139876406	3.5498989685948033	3.609036714977169	3.6100579566776765	3.6631009234331247	3.9799022621889746	3.752448575277982	3.88039052049158	3.9379307810320174
18840000	-25650.21086507306	-5506.765283402353	-20143.445581670705	122.79454720204087	1900.2054527979592	1196.2448907281491	24.925872985073667	2.490719137228692	2.419189407285003	1.9380004225248024	2.017975830985915	2.0976536381497923	2.2371205438956587	2.13956195075182	2.3804656583432577	2.164925186134363	2.2821934690217356	2.38843419609176	2.209420169026457	2.2319074247383726	2.1917806375379554	2.48687859762773	2.552567923840889	2.8013544452577186	2.7436857968914823	2.9145367113826968	3.1207143383905	3.1609487783436236	2.9525365026735053	3.139936365526409	3.140411474389193	3.1213840978055525	2.998186280197416	3.1515161544709533	2.8832066727859456	3.04943765673549	2.9941719121800046	3.1523332208492394	3.1994574762871815	2.966512536343912	3.0907532099009276	3.134743803756817	3.1224925088321758	3.1168566263773516	3.4877868438820516	3.352347255455342	3.3620561359738965	3.139286683734412	3.2887456068925642
18900000	-25700.76695063852	-5574.284870173968	-20126.482080464553	145.4480387515691	1877.5519612484309	1312.8842888896543	5.176688199503594	2.01300298868431	2.1853343304865174	2.156121081858394	2.3386086051033157	3.0668906089164403	2.3019266955539655	2.2964199040841327	2.6001196856843647	2.3597704109124815	2.4179205459980526	2.118945535565831	2.9153723088206345	2.8410233066943946	2.9877245030567696	3.2253480874799365	2.751945784985514	2.0987641332476894	2.860766174870235	3.575621403437934	2.8981541858970283	3.1676085741235553	4.080548141055237	4.385326997766233	4.883402300137691	4.527116924355226	4.595058961821058	4.130839417251232	5.060232524997185	5.136766826233497	4.70179134030621	5.426794293205071	4.650060150393797	4.7196888027202	5.267862379309708	5.397492868635855	5.262487529086462	5.1498934074106995	4.399065928866797	4.764338134396438	5.16141253685714	4.590291625193365	4.935447861319273
18960000	-25672.71635458684	-5534.810584674017	-20137.90576991282	143.22119532855447	1879.7788046714454	1285.6673852834613	17.26041491235354	2.989321296477501	3.155524960446924	3.4950547389981756	3.278232588874972	3.308646788510852	3.0986962027243075	2.923501203165131	2.8416332533472293	2.4274291326005875	2.397190316764695	2.6839337271480255	2.5362925644094423	3.0437369708834594	2.9531948629808706	3.261475302073315	3.179423160179761	3.536192660736121	3.7139493197810123	3.9574813424577715	3.531727502975507	3.039434087203667	3.1658740626188666	2.998565925097288	2.8154608939532495	2.949579088357041	3.5340945128820476	3.3671238375710875	3.4211520309229426	3.3220126443367994	3.1183701765168763	3.279052759164031	3.3038929951902625	3.2902021126422603	3.2910917392487447	3.837704428261441	3.887654463061885	3.89874962441231	3.735494027819488	4.2221480505222955	3.717635440184549	3.8704063017718595	3.9980701106699503
19020000	-25557.992329081822	-5423.683445893811	-20134.308883188012	165.60031235074865	1857.3996876492513	1270.0783565469526	1359.0934943773952	3.8803430396452443	3.89895811341387	3.889980355116499	3.905647809871264	3.933966594898643	3.927757614168816	3.9446318711115986	3.9192721850036416	3.9059681349729836	3.894506465099272	3.890519133957297	3.843062702447143	3.8578203984609742	3.7762995298766673	3.7746237346010707	3.7851025552981374	3.789682456930773	3.736978843643417	3.7653212881685407	3.7668521877956955	3.7479676036013254	3.7471527579345456	3.7931665448244276	3.8002499043932696	3.8545665185647024	3.860423095652318	3.8528722604409786	3.7915313709363807	3.7984291604887734	3.78816378908344	3.732324960867648	3.719583661501259	3.711226974781945	3.727392574098018	3.740680068874656	3.783724262176047	3.7599011587776605	3.7169166277092702	3.671754507115424	3.6587456119333	3.6570177842527563	3.6473241763530497
19080000	-25531.89413599637	-5412.246730512299	-20119.64740548407	140.8227804344144	1882.1772195655856	1194.206869564941	741.1045672807663	3.7418472721882323	3.7699300565539593	3.7500485933466603	3.7297279490181814	3.7258755427774686	3.6875246090181877	3.730582950297297	3.6917262331484464	3.6068284766640235	3.601119359924236	3.6507811092026357	3.6625704719538015	3.680436467045186	3.6846728348079774	3.7457390758949973	3.7513739472377883	3.732777457312161	3.711036840649206	3.7541208170944413	3.7615199386843536	3.7427918183235223	3.7216686154765255	3.757072399751268	3.7497045848237978	3.7337331851643283	3.717944688213412	3.7151290750012427	3.743999640085164	3.768808880852452	3.7134129602811674	3.691138653803314	3.6582697330132663	3.690373052148994	3.6954701241662256	3.6521718811428734	3.6257211465992727	3.6426003158750464	3.5972403879593653	3.6477487487050073	3.672612158427556	3.7899036582840817	3.7611461476914605
19140000	-25550.908944324627	-5416.246148989834	-20134.662795334792	209.27441222772666	1813.7255877722732	1420.240651102491	716.905925128138	3.7900309990130108	3.7793421233879405	3.793089444514329	3.7886525610935546	3.8224670147811777	3.824795081807064	3.7722122141714496	3.7853256327599043	3.7767858351900734	3.745514444192505	3.69673504570841	3.661100854893149	3.708774438398091	3.670536028996475	3.68685135371094	3.703432868462809	3.755384935894181	3.708943381451897	3.737118825166814	3.681922811030148	3.6771724616406125	3.6761071626466206	3.6487646278936237	3.6411161678697623	3.697384085224491	3.7117554315730965	3.7122318580026414	3.7161642041262852	3.7075154014379152	3.654019092278397	3.6923004582676318	3.649992338025141	3.6483574549278304	3.66767773354702	3.6975485294685053	3.7045728634848016	3.696785799999614	3.645644422280043	3.617752338512919	3.6559797680395194	3.627033145648831	3.7073663094779103
19200000	-25635.60429473789	-5516.540740663292	-20119.063554074597	189.37965894159265	1833.6203410584073	1380.2370458000144	15.607933656695051	4.221111310221815	3.69449597534459	4.064682206613435	4.40227361426637	4.0535517890810295	3.681359432306677	3.4033852868652836	3.426413305677016	3.271086957519434	3.4041185682142467	3.3332660908861667	2.861759342827395	3.17122166790871	3.1404835151070096	3.5124637653676114	3.7376072979990713	3.7675556134208024	3.5668543099756547	3.6837083487354847	3.8371719609116797	3.983533910840706	3.946871596382676	3.6579891951703325	3.6806666082406716	4.420937804740358	4.2206951054467385	4.206728853732494	3.6281736801908413	3.7493191243456643	3.5102502643715683	3.538891506119326	3.4548584367082973	3.1415580298019856	2.9536940600372055	3.242662054553148	3.033696739122334	3.0760765692938508	2.9706290412254996	2.463168540344131	2.889776587121288	2.5881587668474895	2.543636972430455
19260000	-25614.083661404104	-5499.369468130452	-20114.714193273652	166.1980563482305	1856.8019436517695	1323.5868959710272	17.286134773802857	2.861348730667172	2.6596286323454557	2.3726862550574643	2.4592013353744115	2.4681997222293397	2.713925389923832	2.4803018630902383	2.6709406098331123	2.566821132233075	2.930182227035187	2.861011579609861	2.9991818108140755	2.637645929401201	2.5305766592299013	2.6700198088651086	2.962406138044432	2.758956904766536	3.057925753318087	2.6729353575049757	2.9883433767269443	3.032154347216976	2.837197404276711	2.8123339912508167	2.874630282668334	3.331634073796471	3.4507605100741987	3.3618127671355946	3.1318808401383897	2.9229560620096886	3.167530188620716	3.3895449597018303	3.5102069354716536	3.636839837205605	3.676507832193646	3.767957350189897	3.5509447458983994	3.299398510873728	3.430339699129376	3.641214517852987	3.6917180032718355	3.3665728990091415	3.2817817406093512
19320000	-25651.83717508288	-5513.101435826888	-20138.735739255993	139.70202176926298	1883.297978230737	1243.7713342513366	8.211126889206112	5.1425113159850095	4.98438984627427	4.592556815099712	4.552068048381653	4.848216614734575	4.501895381186681	4.1776821649343585	4.135580042943712	3.86403713622724	3.7836626725775333	3.7411624854316416	3.943802723786603	4.034645539891162	3.98497695634115	4.0796343944765106	3.919059866131522	4.157377427936337	4.123163809110025	4.047531531080452	4.184977590820345	4.2086467417463425	4.111579828193556	4.530377998375405	4.470128144255791	4.541853958689326	4.306986782892016	4.114863849580205	3.65468615783518	3.384011618244842	3.4575840607916675	3.446949848179317	3.244184158424535	3.3722525207894174	3.2138271859463963	3.0040169273887054	3.5545852255842316	3.1788067143839096	3.466969072781289	3.698712804331919	3.9438137171925747	4.213412785956345	4.424009943282069
19380000	-25581.829406185236	-5454.115162564536	-20127.7142436207	146.77641492660575	1876.2235850733941	1220.6095819077302	83.83384971936071	3.3057544290926657	3.3148794993129953	3.1412922795393796	3.001678380141118	2.9855852844924398	2.917005645096603	2.7734046985012375	2.756535697200171	2.863618969081636	2.9134593308319903	3.0253151826554086	2.9937947905147464	3.1350605990983778	3.202275763120816	3.137461028121622	3.0390084467942997	3.1375502037542047	3.1016893089547275	3.1628878828417037	3.149082959821235	3.0182572163228265	3.181453002439883	3.4287988321235443	3.3702739773252124	3.422422312608888	3.29621078756131	3.4007229704945243	3.390249164146125	3.454724082850769	3.4106930537237186	3.5612466741148165	3.501812409371023	3.675161489644779	3.6054965123040823	3.5459585581049424	3.8175718851443423	3.8415123882351025	3.851885947600744	3.864551830170619	3.8181967874364444	3.8280187801988874	3.7238768742233193
19440000	-25563.742078795185	-5468.0877282225865	-20095.6543505726	142.54299025232734	1880.4570097476726	1248.1839793817808	207.1663919910949	4.163768346169905	4.133203478946163	4.193861293058964	4.277634225482835	4.252687547064187	4.225192693579767	4.1988173580765356	4.2507581657021944	4.206426513958973	4.214775951142478	4.205419288861278	4.329641743816142	4.325126281932073	4.38295450131548	4.420294056929604	4.31985028478687	4.245694975504472	4.287989710651144	4.2953334110952595	4.402479314082687	4.372974190043801	4.22464645986588	4.218801555258636	4.226228391529013	4.0666869191212065	3.9630996019243376	3.9999009256862466	3.9398314634980434	3.919436136094978	3.78998312280918	3.8895801019576375	3.8595677175034915	3.8330752864504762	3.7483280045507645	3.754578768024478	3.849095410382918	3.8967175181563265	3.958691851608978	3.9252582607035666	3.93558244069526	3.980391002591422	3.9663560052503186
19500000	-25549.329533798016	-5436.051015590599	-20113.27851820742	159.40018569744652	1863.5998143025536	1240.791827023918	344.80057784196896	3.667340350593522	3.782831092401849	3.7151366580417684	3.7940922078310195	3.8730029736818516	3.83293129694383	3.8642838224563034	3.8368998283143187	3.794227120417421	3.8485043607675675	3.9208859420841446	3.8908114852926348	3.933875575727306	4.026558180542834	3.972532938129941	3.8953274713165635	3.879750527646145	3.9280595197736092	3.9136307269369137	3.913022238237352	3.86443763038286	3.8374038616591584	3.841349615190287	3.8561062473320313	3.886089033586153	3.9212013940084747	3.9968589359395903	4.03354483614187	3.9983575678863237	3.988432561220386	4.0132254488991315	4.126840537746224	4.090926015582757	4.0711263041752535	4.10953304350248	3.9461903175620496	3.9118515307041397	3.8283668889977878	3.772690547992253	3.721019947593064	3.6871997220979864	3.692277324205289
19560000	-25573.68182793167	-5449.432427329379	-20124.24940060229	125.08380808619782	1897.916191913802	1182.8617516990248	94.88602385317023	4.633915115829616	4.6993707218318335	4.575462960005241	4.5351641056122105	4.436358088431158	4.16956892638953	4.192434043017881	4.163502511204968	4.151871274551908	4.180513065800195	4.025136088960853	4.004272238031082	4.0750891199130015	3.9623651053398574	3.8375201841843847	3.93897509188072	3.917817607818392	4.051894344212328	4.163205801852297	4.255225483882536	4.2465578961848784	4.293150152941696	4.318098400854067	4.217646110348388	4.22231636147615	4.0874528416111024	3.993829149476122	3.9575298162013794	3.9376344981013904	3.9342491251825633	3.7679600032241667	3.7722130324190726	3.8897072411577875	4.077516715711293	4.095173825151113	4.080491805541341	4.142248190431607	4.231166028842008	4.352705303679134	4.460499383264916	4.204495177577276	4.237759519101679
19620000	-25648.644471918724	-5544.778817293318	-20103.865654625406	187.10016475776737	1835.8998352422327	1329.0528531399793	1.2517356789586205	1.8206863495135663	1.2528120366519895	0.8654397253217725	1.675040046662155	2.7005438777584914	3.87974543127633	3.8075273507985736	3.3690032238955294	4.454088074671445	4.791621243127146	6.008334497657037	6.238036753823666	6.225359408298597	6.6363674833820365	6.3924067541286	6.985651005094409	7.630232216470354	8.095600890754282	7.442233472790873	8.026614521819027	8.003250430061929	8.009612129027872	8.22855706599212	8.815857666035257	8.748246279845635	8.313505826879808	8.451091087261865	6.1691097323447	7.746124148667679	7.422172193949324	7.488938678918145	9.158796701191097	8.74698707718873	8.135838081418155	8.223855139776347	8.32929859380725	7.366022344872347	8.928121513448186	7.705104971880132	7.213666486075009	6.2869310856046425	5.6465018545315395
19680000	-25641.728471935123	-5543.202741971823	-20098.525729963298	151.71538418303822	1871.2846158169618	1232.2653905098673	0.9100003126451974	1.3175399448234746	1.7742911798981487	1.4485330746062255	1.3145713350583381	2.517013601383629	3.296363721244983	3.199847488778633	2.0473287460502174	1.9852883759442785	1.6917469155669902	2.3564792958367033	2.477698332230501	3.6570676175023906	5.33438952217138	6.641625762622673	7.249221527577754	6.591446702442334	6.1591293403735135	6.932566018791472	6.640768372661537	6.673741140806302	6.0009232897974885	5.453120658907052	7.544471057689319	6.072107746180998	7.661685814396311	8.650505689010462	7.704953112270867	7.7355094463878915	7.863300797367329	8.557569114083904	7.122392088085479	6.812281464987027	6.086304383138675	5.593355699481454	6.295317175396704	5.1968078861424525	6.78368325325231	6.705622831747489	6.5501196524682594	7.625254424818317	6.734650072721879
19740000	-25706.106940269266	-5594.649812145942	-20111.457128123326	143.63523379135103	1879.364766208649	1265.9227331583588	0.7999890707436488	2.409172071534952	3.85546946693948	2.7815037285156516	2.149116634510599	2.8532478088352877	2.2582072846041337	3.1953101198359515	4.313523798479638	2.926919250519169	3.5026847058299095	3.7039831476844247	3.34660728560231	3.485359644511984	6.456280183277409	5.314710342439307	7.942091002185357	8.629563244238444	7.332706462262454	8.484333596545758	8.04585933522382	7.042913642438636	7.163748065981808	5.054057661617025	6.887197242358821	4.720104422013326	5.626849186439559	4.716926941240379	4.704795466582392	5.959385462131713	7.951988701833649	7.447101409349856	7.102635186039964	6.6346077903222245	5.029485489085577	4.79640633083914	4.658638328713092	4.798854045600688	5.717834649514249	5.633739864737151	4.313107799859903	5.172810162064988	4.371754879729958
19800000	-25569.504780633157	-5450.101284610498	-20119.40349602266	225.55892258814114	1797.441077411859	1413.9645901809686	102.84437810831905	3.4536293725815943	3.44996774172666	3.536343824197443	3.4756622025000583	3.3630820800719294	3.448702581737286	3.4223367085416134	3.392996062286988	3.3976848599826672	3.4921790328500872	3.4930698611045967	3.5514823655781975	3.466137455146047	3.5689853800820073	3.639722786840198	3.4700982858277127	3.47507696814454	3.3905328176388907	3.385527271989584	3.4310596477705846	3.323607226968313	3.2227035324632554	3.385202580932121	3.355267206024922	3.34963525504078	3.328486257565961	3.307344576937755	3.356281073818073	3.407304863726262	3.5061024091611026	3.7379139593347124	3.7010243176269637	3.6884792974221496	3.5128890222634817	3.528428407977354	3.5360521729468237	3.594391413333853	3.6603450058722786	3.6082725750160343	3.5719229504360936	3.649903740357854	3.8306657110071685
19860000	-25508.994223838017	-5413.111482693712	-20095.882741144305	147.22450057785142	1875.7754994221486	1205.5280154502868	242.51963930836158	2.6913665100457473	2.5973114953003518	2.629843817143702	2.6741690332709123	2.6377868954417383	2.6846052775226115	2.7680094563249935	2.800588965019291	2.725656538132037	2.760938648158372	2.7466011829792936	2.797324810458482	2.896641997239883	2.9854486981639248	3.012866132587845	3.040283861794859	3.0837315025536993	3.2031753206069324	3.282143514861812	3.3346779087520364	3.380951141955396	3.3688357445873955	3.389839237373258	3.4059162108789396	3.3936814339848387	3.420519002121439	3.4657763765664593	3.4357099378914007	3.499465277599032	3.5525591716410276	3.540044216057282	3.5570930260964273	3.462539501297071	3.4806632880691057	3.507879968693899	3.583584156284822	3.5936384246084314	3.6344685330428668	3.5284677364594716	3.5282501080185202	3.5343186545429988	3.457494544588955
19920000	-25600.836089020377	-5463.796090219752	-20137.039998800625	213.5460251634129	1809.4539748365871	1304.1024109896755	14.140083039417267	1.990527685342719	2.3045028587320537	2.5492999951689868	2.5138141099991484	2.8661785705915905	2.9518697784999053	2.82199891931903	2.7766552345519018	3.0894465565740767	3.299670746273479	3.3601031824375918	2.9547734171766824	3.0424454097948797	2.8575801095152547	2.972105672613834	3.2657161744669367	2.953304393620141	3.1753260975317286	2.9828743064819556	2.688173149582015	2.7918700530119045	2.806626684499941	2.2885612184734785	2.3535264695721265	2.355549627403946	2.369500105363782	2.29582722869376	2.5039892848585286	2.6066487221447736	2.678901986576849	2.8954953497118545	3.6564137781798025	3.6719175393749097	3.711013794191524	3.6172569104760237	4.053221237343358	3.8969232124166635	3.716105751435724	4.138740161528275	3.886453232854026	3.533170429022611	3.8566134732489727
19980000	-25552.93548623227	-5396.929746475089	-20156.00573975718	202.63647890378485	1820.3635210962152	1353.9941817211104	1160.1981611728029	3.689451836284596	3.709982560981042	3.6971100609090812	3.6847299694642346	3.6843193604687112	3.678677631663279	3.701456957390303	3.6977716451092872	3.735886361107774	3.7688327931718044	3.7456147414091197	3.799895856455151	3.8447169797812024	3.8499280392719446	3.8760767080916474	3.8169459117140465	3.841893627717494	3.863093478448494	3.839982996243363	3.8496386939760816	3.855324085793539	3.8318716134638247	3.789578551805433	3.7787499510692366	3.80336706760939	3.833201494756749	3.8367457171299026	3.8281432538328715	3.86976133301199	3.868920081195422	3.8663164869389854	3.8454470961574514	3.832505478049891	3.824277599623804	3.78562000944176	3.7497439359858213	3.772239199774856	3.7088514403063404	3.709555330598005	3.7638389998972324	3.6856467291190995	3.711370662431231
20040000	-25541.537956919714	-5419.832465097537	-20121.705491822177	144.13220867591318	1878.8677913240867	1198.811060386099	136.0082228015996	2.921957513267675	2.873626624803793	2.953085369527604	2.7737944867934963	2.903596317945881	2.938823473532022	2.927883321781169	2.9096714433314235	3.1305935601962815	3.1520713858966745	3.09648471721461	2.9199589459087143	2.865992947140893	2.93908067394615	2.894254320272924	2.9028403952756836	2.948267329577614	2.8720410758874935	2.84107578778019	2.857048830004615	2.8946950979342576	2.9157632019517825	3.042479822142754	2.9327037333143116	3.095220269485163	3.015190518198239	3.0345291720021232	3.1172248184228244	3.1567311813624017	3.255227354662564	3.336379459860537	3.1781454075447377	3.2165635830213666	3.1679694877493043	3.236895193525373	3.5012528672103174	3.5006521684525715	3.5722761920879695	3.692015416877907	3.7283547494230027	3.7236781760938054	3.683594068568465
20100000	-25571.72864700109	-5447.594453285328	-20124.134193715763	158.28384419085162	1864.7161558091484	1290.298906889805	174.46057558214477	3.3921148451771574	3.34983937089765	3.4170353835272693	3.280723303128833	3.341112177040138	3.488171171058567	3.310969087080144	3.252678436625969	3.1946389326385565	3.2779828400414024	3.268805067096715	3.209289260332502	3.163746653915931	3.1614331276836998	3.217735760742128	3.1415468975686385	3.1031280558359846	3.1586484117817486	3.0678551573976343	3.2026756834829624	3.2592445226145563	3.2291934493520427	3.089639756645486	3.0407959432016023	3.0770076655116236	3.1916776775416604	3.2011845806018284	3.168336259063757	3.0996277812164488	3.1547027023105807	3.27666540947533	3.44934213895501	3.3771673651909495	3.4909025908143847	3.5009497083089927	3.4636996055585105	3.481875045866287	3.436439958347245	3.4124748446503155	3.4426174714382975	3.5741227845237966	3.5587941186203884
20160000	-25637.609569553137	-5494.283164039404	-20143.326405513733	180.2887263771413	1842.7112736228587	1306.3576735144684	35.335375034824686	3.5231528958549814	3.7639597956058353	3.7007374243774604	3.712263028570811	3.6900166095215408	3.590446231149872	3.5703468639724503	3.6428941977481273	3.5221856052880343	3.488899091415253	3.7117251671382214	4.032216782322702	3.908770255890808	4.096400404846553	4.049040670669554	4.256649221202704	4.200117877052551	3.810894810266331	3.93474363734258	4.107731787244143	3.8579698352180003	3.8464402737868184	3.947320720493199	3.5372138451623325	3.5671221315530137	3.610124771202775	3.799779440544255	3.9197988184306327	4.052505897393515	4.142642162011656	4.0616738849297365	3.918975916490869	3.774363988634946	3.7576762036839586	3.816937293694444	4.01612553139512	3.93285603524046	4.299107887254328	4.291610681415267	4.073981506637632	4.044040216883944	4.058300597243266
20220000	-25625.453122660947	-5508.99996315897	-20116.453159501976	124.3573280471589	1898.642671952841	1219.3680547679262	14.881711980068475	2.970334615844395	3.3030823683597124	3.685914134256364	3.823634576313985	3.656947243540349	3.25393174931941	2.827610787450548	2.6447790463522347	2.853729371024372	2.6776643493785923	2.19079210499636	2.6767945819561625	2.7922090678818208	2.8575584367313116	3.235787339570176	3.6711015777081997	3.3575856264176966	3.0092970134300474	3.067437507498042	3.157734362294777	3.53194243998712	3.7090374272915616	3.505326501428379	3.4951940303643894	3.607960346045194	3.6703466059234366	4.202028340841565	4.5257531812631715	4.213209512625951	4.472628459177908	4.416094341452276	4.539909364836031	4.908472704971178	4.626938931353124	4.6928924317275165	4.605987733081667	4.764141698629905	5.029696829299484	4.75008048350503	4.616917380490882	4.152979602509641	3.8816050387404974
20280000	-25642.699431004876	-5522.695604778245	-20120.00382622663	131.71806227194054	1891.2819377280593	1247.3078948846835	14.91335163314161	4.156836985488306	4.301117670132327	4.047840009118643	4.255345671915241	4.31182290828272	4.255134728208542	4.385840970708142	4.8432695201407965	4.889029013048364	4.587750091869254	4.432974897841959	4.633698190426412	4.809762161695424	4.754986843785271	5.052701528239987	5.239484604020934	5.075569482502032	5.066784359970706	4.783525502253034	4.581087710751784	4.705066663924714	5.106256130474913	5.052235305168649	4.953365973164882	4.936905354186344	4.710180280017111	4.594630392123781	4.8858054740677845	4.488598171213559	4.603048582191819	4.018104876399571	3.493523814453182	3.3062951975407735	3.3793683990402656	3.549236349877617	3.2288254390098707	3.3594832403176333	3.291477831883916	2.839791023229604	2.980797947649974	2.3981934026515965	2.538216233001113
20340000	-25578.178432028675	-5476.675581544214	-20101.502850484463	145.35242890133244	1877.6475710986676	1357.0657908304606	152.25663294008913	3.39694230423852	3.319187288074467	3.3320099903887765	3.4870533769211196	3.606560869477032	3.6620377910263	3.7546418205334207	3.6606690497353	3.744271207967992	3.6904009062515297	3.664986809403915	3.730655737812737	3.76372790968101	3.677928440049368	3.688527184799526	3.6940730543194014	3.64914618535054	3.642067862870542	3.6465655706098703	3.729889144176651	3.6854124142386806	3.732936943373667	3.761369127946761	3.7798102272482232	3.751244180843274	3.7892452283864406	3.9159841299104534	3.8520764982373326	3.7475722642014953	3.8324004878194415	3.7733763045327495	3.837803119249941	3.9260025116151134	3.985079268508878	3.861629829713219	3.8157120208485136	3.8394050371114554	3.80752853962138	3.7582096894866623	3.77976233732073	3.704303828392841	3.7935726468420796
20400000	-25538.84759417102	-5424.985880743034	-20113.861713427985	161.90778723165408	1861.092212768346	1294.9307925585658	937.5427377771251	3.867568580828971	3.8588342720874356	3.8550692253339367	3.7800079015152526	3.791400057983893	3.777888044302163	3.8023902542822694	3.7698010110041587	3.7735268789180685	3.8191433464155597	3.86151206581573	3.876399379381763	3.8455371992791734	3.89816812912768	3.9217148556894252	3.98573823249044	3.976503947996508	3.9675412247018595	4.005463849856375	4.028345829672029	4.025216864035274	4.024234568574336	4.029177760602981	4.051849140657227	4.040476417796934	4.029048848879372	4.047077841044089	3.995192551425605	3.9474683154422823	3.909893222397442	3.8839901913335755	3.8915652043644164	3.872913685619418	3.9224826240189645	3.8500347131977373	3.8623186346510927	3.868618860666556	3.849561313886744	3.8254177496427855	3.8120136790605237	3.8207539058948585	3.812903157605488
20460000	-25641.838406201256	-5489.966844449389	-20151.87156175187	230.70399831657622	1792.2960016834238	1412.2205057805006	25.10287307725018	5.034387090910389	4.673909401223014	4.45549934815738	4.737037302689358	4.665867916899781	4.664668131645747	4.440284681323881	4.300017681076484	4.273476112463411	4.345755774238365	4.291218907399079	4.042835811154369	4.228193249212914	3.814112340672343	3.3446988852864994	3.1775180040608717	3.528502579655982	3.554641572281836	3.5091279588019346	3.6215497392949483	3.2397282357276525	3.1540715822727816	3.10269303274238	3.0610248612319415	3.174752354844503	3.3499793875808574	2.9569587806188116	2.9393548181320863	2.838200998894746	2.725661081836819	2.5689714397113135	2.3358225781688966	2.8377245288683897	2.7151826537093404	2.567860604336796	2.5516774458355256	2.4445380783064743	2.655740578288002	2.3865944163150834	2.2665724041776167	2.3889767048285195	2.7539097222809303
20520000	-25625.195641795442	-5519.62206055416	-20105.573581241282	161.90742561167517	1861.092574388325	1266.968789163599	5.036778299650164	3.2109047494201874	3.5915123526702626	3.1578354485733193	3.23770284713198	3.568400871062535	3.111638610020216	3.527554633824086	3.5569185566479318	3.055364104060806	2.4925614938298617	2.294486543158709	2.1933543731397864	2.2651809362376847	2.565360360980652	3.261639655198449	3.42728979950359	3.4818807780366727	3.747577380639459	3.123509027464863	3.0328328432902283	3.2278521054050153	3.3272078478065032	3.2207190493435767	2.0829037814299873	1.263094770128479	1.5718147012476988	1.2211545418254683	1.3055759874381387	2.1317868761999215	2.6253581906413164	2.944913417824376	3.38440956102294	3.1007068083477685	2.8494182169739184	2.716959161606896	2.8986696549377378	2.3795314726778396	2.7419908955960954	3.0321947949311556	3.2463961698314505	3.6526824057566505	3.115045463241595
20580000	-25578.066579435705	-5421.5587312014195	-20156.507848234287	172.98674213079457	1850.0132578692055	1282.8690868638128	195.64383724942465	2.8789958237031668	2.7386134356665783	2.795270700218688	2.8813848433118876	2.8254245578433155	2.8536713010939634	2.8138219217559044	2.9512757377737313	2.868802923952571	2.855591597344258	2.888966362907174	2.9499185150868152	2.973468781308928	2.991152819597092	3.003109341983343	2.9749317602469576	3.0165232292262827	3.110382715372404	3.1731161834049524	3.078339715373572	3.1136537269454867	3.202758273496259	3.190902876686674	3.339504389554954	3.35623870637877	3.1896042055390716	3.2196109927113357	3.117195437658168	3.048899731560055	3.1142432296283373	3.078646837854962	2.9940733240908393	2.9817066028276695	3.032106677217939	3.1493605574440586	3.190786265009846	3.2390158928654387	3.3685517698620493	3.416936753108599	3.469964740480479	3.5068440510836796	3.4923307142495967
20640000	-25489.883379784398	-5364.4795237195185	-20125.40385606488	138.84947797298102	1884.150522027019	1157.8546535432192	1104.3108249868421	3.678585135448974	3.7166546696891958	3.7279012605850514	3.733432842967597	3.6845584586604088	3.727578150046618	3.730969823785452	3.7654222930303693	3.795740640277513	3.766822147432375	3.797534659756152	3.8371146976519976	3.8272528681590203	3.8366164655331225	3.8331499152382866	3.7894118219786312	3.7374190828501797	3.7602458411863706	3.7923876289078997	3.7916280015791393	3.8002253893829026	3.7716741365073876	3.7228820434842658	3.693329384849292	3.7363732163689365	3.7271340400146085	3.722450088854648	3.6774857394688096	3.6819864178198487	3.7038330512504007	3.717381095344529	3.6686220036831854	3.667275399939188	3.7066260411759413	3.696118600348783	3.6735418289796007	3.688136139810401	3.699384358760797	3.698517710341539	3.672403351228963	3.6818232481648083	3.6794009345366616
20700000	-25647.172475447354	-5495.9394332378	-20151.233042209555	130.7958647435042	1892.2041352564959	1146.5920749835727	3.7298009528116527	2.0174171006302797	1.8152950954947906	2.6662341696551812	2.651098369574493	3.1212034150905783	2.3514137730558566	3.224687871267196	3.5576239640129614	4.154109145283623	5.170115189220827	5.044481314868063	4.594786083122938	5.295382878660695	4.2922976287583685	3.662391502096114	3.7971115647080556	4.1197455610632225	4.06489560503139	4.439326403475859	4.445173144220641	4.301122614830849	3.76586619067084	3.2481671048608467	3.3694658359119867	3.361173769150126	3.230991640014739	3.5057342633339896	3.2458542733225575	3.785108897582758	4.746995399511443	5.17242611077983	4.973781404852961	4.745604880257481	5.223966235901628	4.3606550645727795	4.5545175478907165	3.9614984204591353	3.9034303366587153	3.887832064035231	3.582034967513436	2.5099994263573078	2.259690872016408
20760000	-25541.985480822706	-5432.670160139488	-20109.315320683218	186.22972426188028	1836.7702757381198	1244.95500035573	127.06042678354703	2.834204592071817	2.8979898396786843	3.0458375433239873	2.984422774327453	2.8215213322406	2.8629634138381177	2.931510134878956	2.945422830885094	3.087106728319462	3.0730528495153053	3.0621594916955592	3.0902390348576163	3.073837689361784	3.105393936271299	3.061040985512931	2.9516944615171306	2.9287185432084217	2.9966693578600547	3.079110527514499	3.0481373770027043	3.118064236428809	3.1810185172204455	3.034958000371309	3.0417533562136296	2.970378979970256	2.9606589302023165	2.954059793723636	2.9306882236190623	2.9609100251295213	3.002191415100054	3.059856640224987	2.958532729990516	3.083286559420764	3.1856203659543767	3.1422320878329377	3.30292797958217	3.18478482847083	3.183412076595625	3.265716267445759	3.306988634816811	3.318493609989263	3.176228479730053
20820000	-25587.546194689818	-5460.57990484278	-20126.966289847038	204.27864535607412	1818.721354643926	1352.8976774346872	80.81674535575972	3.1294394129530048	3.05331514756985	3.2033942133601214	3.208468046292052	3.253635927464276	3.3756846875936155	3.3992909201470223	3.382730213646961	3.5231296860953414	3.464232219844474	3.5263970018910014	3.4332464574871278	3.242137303958648	3.2290006838233625	3.3814549038876667	3.4055145702617873	3.5502045410105487	3.54860204070071	3.6796466257800553	3.7620422557237196	3.788482205687747	3.7311148741002453	3.648660605701395	3.5131207700440155	3.6215504916029655	3.6294247613656334	3.7409943978327904	3.6918474838712285	3.5359699883913023	3.4855414703803396	3.2649511329965386	3.0594161597882445	3.025833227010595	3.0955706063683506	3.0227241494485835	3.231873845020147	3.261670768862618	3.296209590427118	3.2267306663190483	3.4747766620446208	3.4360278895365646	3.3655604548968028
20880000	-25672.554197265563	-5521.593837491791	-20150.96035977377	162.99678305792384	1860.003216942076	1269.4166936185845	4.708327375040851	2.4803051670831175	1.6587175193780381	1.402331353307936	1.8731205487621694	2.5047550416910873	2.2178750311765616	2.3297614462802096	2.2867265162119366	2.46093779488121	2.494006658657354	2.9220683549515094	2.795213609434306	2.956944833935071	3.4017722386016143	4.670248542237892	4.927167334512004	4.181354846541765	4.005232709657425	4.753700816712186	4.597343616008884	5.10518788558378	5.18655633296418	5.288867001361241	4.936698852094366	4.351650431950505	4.636195446885968	4.693340585388134	4.263228897735111	3.905465543709462	2.5425512988232604	3.1772300123263006	2.2706442632165675	2.194757999843313	1.860876328355101	2.303674499308209	3.30955060094649	3.0040211023153356	3.0379987564292783	3.3478092771800503	3.7642866194419056	4.042425186154548	3.561495714641593
20940000	-25633.135966292815	-5498.485114162753	-20134.65085213006	145.4699889168333	1877.5300110831668	1167.5092339410298	2.5414817229061466	1.1246594815998128	1.1030227419248155	1.6344839714902437	0.5840210162520931	1.4756128314127863	1.5561890950802817	1.868252999704698	2.1481290744275032	1.990085170276075	2.2267252074091535	2.007774254062724	2.1663622509143714	2.3793277686102616	1.7714351816291845	1.0938168456999657	0.16270728649516464	1.0304341853411614	1.4895178680638452	2.0688271071568116	2.359262773647071	1.7640683907124248	1.9519713500424305	2.759795443446836	3.2345393243641736	3.162145162879532	4.1480797116855195	4.66903043088829	4.743192144640337	4.053905481740098	4.180148953249077	3.4518512602532274	3.7646025784282413	3.8527998280858373	3.660724674552781	4.546685358741711	4.101714200927675	3.3993331276051837	3.877464165324149	3.75494134288304	4.036659532528606	4.845386527880343	4.045231365199008
21000000	-25680.090687207514	-5525.294042517848	-20154.796644689668	195.83027302464572	1827.1697269753543	1352.5000294155475	4.924826430862691	1.845144837566987	2.676239504109095	1.8662577957318562	2.0084805734196425	2.422842378641337	2.8204329098401373	3.7836113869123436	3.592821705193888	3.5053908426169222	4.03506973730544	4.0219011323880665	4.07274129333414	4.347410498796248	4.432092387451961	4.088882538582331	3.7771488962644617	3.6566979269329307	3.9444141183546977	3.786797592142052	3.5345031821890798	3.8255919245925294	4.751957009970685	3.8327922856432357	3.964167950700246	4.321968607457482	4.6968500024580315	4.1986792705891	3.7428361879223835	3.785281505072285	4.668377691081748	4.801189982593916	4.9086602755068425	5.242130180558269	4.825083683379444	4.5525252051717615	4.336937668951938	3.9585056108294348	4.479832461351478	4.0415285076823935	4.167163610991648	4.102871400784087	4.709713686406539
21060000	-25694.704980398074	-5541.257588243949	-20153.447392154125	160.53201686760056	1862.4679831323995	1250.5280928285763	1.632473030255733	1.5523087371005813	0.5074115603266997	1.8473119792032855	2.586568323811873	2.138933741605529	2.891290847311307	4.367485221153583	3.7240870057188245	2.995495915548111	2.549257207394274	2.3807961993468494	2.5585392075538427	3.6660642976807702	3.3534901405872724	3.3564791394685747	2.995753208077564	2.5387438824833666	4.364766184865903	5.485553954462634	6.0277648685471075	4.599480717127462	4.598288845254085	4.865954381072335	5.189104053767251	5.302000806218706	4.418825510153499	3.924621192116412	4.909749318759602	4.282041303204409	4.867561202169764	4.6098431373837805	3.202375785222259	4.43611374088192	4.6524605073042995	5.031831142631701	6.502066209525991	6.891478133017717	5.720346972598733	5.2521520112412885	6.655940612645342	5.961503324464008	4.6184769748291155
21120000	-25505.143815123352	-5411.255727229888	-20093.888087893465	135.14951793375434	1887.8504820662456	1212.4969959149676	727.9851690107718	3.6301904051434932	3.6325595894227036	3.6858931177379204	3.6693180821215963	3.647411586585703	3.587736688107415	3.576154782813005	3.5368511993181957	3.5196548078576964	3.561229507291579	3.5636011577982836	3.589345996406818	3.598506495868818	3.6214554634132803	3.663024225430336	3.660773274252369	3.6830887029481465	3.705580199250222	3.723774665537324	3.700589392662722	3.665758204548058	3.7162675446060387	3.7093612473944764	3.6939786131553958	3.627397316324949	3.708357575553572	3.68602392353455	3.6815335719501276	3.6818440000277026	3.6843201020022325	3.68781835381985	3.6839061865234	3.696515431684814	3.6818537312531756	3.7156472661898983	3.803082002513044	3.781701606381766	3.7957401334120533	3.7663686433720764	3.708438556051763	3.715484124941151	3.738101887028827
21180000	-25557.34333442132	-5449.941689589878	-20107.40164483144	194.3507981449828	1828.6492018550173	1309.1847896654526	114.05805886417558	3.6008782827808803	3.654025468841467	3.5542053849389856	3.623313499471707	3.8310412896594634	3.7377536305321817	3.763485847139684	3.688318447885571	3.70796952325813	3.6867061443996287	3.729695818784106	3.708713996156945	3.780841208128634	3.762460536373973	3.8524977368738793	3.900872659291182	3.9788180476183848	3.9124350779052994	3.8870172532739593	3.960446693801375	3.9493533959000606	3.9356741762532756	3.84288046465962	3.8929314256137126	3.8156329832892277	3.7419675222731135	3.588047682582457	3.722448959877291	3.73717116479261	3.5738489794194566	3.5025954675936464	3.515014459106454	3.7111328951594476	3.760814067822774	3.707659272764784	3.720158051135014	3.6838780227784347	3.608003721226743	3.624433729473805	3.616380513594833	3.4774568676959046	3.5713488455151787
21240000	-25560.0228266774	-5449.3507449234885	-20110.67208175391	226.10518721497962	1796.8948127850203	1362.977277953232	167.85162417727955	3.2010133088088435	3.127305503220109	3.1487714783600955	3.3265246772861388	3.2878586164029393	3.3715814754483073	3.3680727429651474	3.3262566796938855	3.366093639986589	3.3786413252716607	3.478925927048001	3.5537762544149842	3.4252863762822896	3.5446690898107565	3.523695118139646	3.4688893197557698	3.480932395679872	3.343418325292677	3.3825306897797316	3.3298903399870206	3.220408431631554	3.30429423259555	3.2705813951026483	3.3789101022759835	3.371065247126358	3.326617077607373	3.223318130436982	3.326420166008065	3.3695888587982448	3.2918055007095752	3.2180712383645527	3.1893447252445717	3.164820013888324	3.2871629691599105	3.301760289900849	3.3215672908481597	3.2714801682969314	3.454669376783594	3.5302955285482436	3.5387948427579214	3.612896160603304	3.6536302063345465
21300000	-25558.124377503293	-5434.956752779766	-20123.167624723526	178.5939566196942	1844.4060433803058	1219.8816642585462	110.83722436135763	3.653865626338822	3.5735790850676574	3.5054915225181342	3.5825572262859877	3.544755455468815	3.5986163310947035	3.6151014004174695	3.499035950849619	3.571508620477771	3.469187842972577	3.5136318650208214	3.684130677121018	3.7889427134112825	3.845060048005951	3.8650013444337867	3.887374343866482	3.835445247024559	3.9139100017836985	4.015948012601959	3.9482649515724684	4.005793572016265	3.9523260060144163	3.8643001078620878	3.880476803396618	3.9175872607398263	3.904991865304076	3.7726895419183912	3.6952944000171777	3.6683083080534233	3.8461936130206906	3.851377876550596	3.819021758617887	3.7538822500899425	3.752146992816296	3.801733333674468	3.7466448597011905	3.845448067971741	3.8161135624696074	3.6974163806462963	3.7390042183428327	3.8205212518727847	3.6820299041012907
21360000	-25546.640541214783	-5447.616767188084	-20099.0237740267	200.94262178445388	1822.0573782155461	1282.6088902851432	142.9089075333893	3.3500930710436623	3.3717804280560877	3.504892430436644	3.4659128994147137	3.5272711962471366	3.727911221619944	3.5438026441726276	3.6345158290592803	3.471315658623073	3.4648780233256318	3.5019943339248805	3.4483776530781878	3.3475587064797083	3.414466279266376	3.4660054345035394	3.5035307767952726	3.5365338837208626	3.5030648906694344	3.5814732907002647	3.7515374036849134	3.764811773795757	3.848798150625999	3.986275554780538	3.9020517062467968	3.9057308114093288	4.022185652304042	4.115123693430641	4.075600739064385	4.0768628298543685	3.9859243094202736	4.07439566086092	4.04583254923886	4.049625647433706	4.058251481552937	3.9694276151371763	3.9539332714351656	4.055561215463033	3.997549610975098	3.9618281543841447	4.043037213060095	3.935774501416164	3.9935769086672255
21420000	-25635.319433569734	-5525.836711994949	-20109.482721574783	137.43621591778324	1885.5637840822167	1202.0521637039756	4.337573485162019	2.676603906731279	2.4774929154380523	2.6739070233525726	3.1307200056726345	2.5316123011987397	2.852143155559013	2.531829552497314	2.065190401725375	2.2429528144756885	2.4645179135769144	2.1617663274332037	2.7442227120057994	2.8733084368655204	2.5095183478117136	2.644223096707975	2.670886095557	3.0692308612493435	3.2585110363111007	3.157228855369916	3.3536358508919313	3.7713196993599745	4.563393249399244	5.048160564903005	5.254472333545018	4.847203975442563	5.024947180642697	4.879169864530806	4.851744711375085	4.06595111458822	4.265563711126306	4.7149113837094125	4.5058913262551465	5.056796434381067	5.008620054837339	4.8258831691406625	4.916556405476375	4.409742467235434	3.9255564656611353	3.229801001737831	3.2839139094014644	3.489466588749165	3.2589650231429426
21480000	-25576.499405695733	-5456.108517240448	-20120.390888455284	185.26029181559318	1837.739708184407	1203.2075055937885	30.32674054675567	2.7837693873112133	2.5925010382374585	2.831009878878013	2.8618026065854805	3.053188832358585	2.870069064275952	2.3893841381246332	2.519631211507851	2.617895999604941	2.366190497297173	2.7676197613374875	2.753980479647226	2.7513670658682323	2.7730396957610504	2.9342891597109926	2.706947904512305	2.797073847654875	2.857206831823128	3.0966065005080505	2.99726954089928	3.2793146861254767	3.20274021142807	3.4113905838590597	3.689551974700526	3.6730573761666463	3.7435070883238653	3.7085385843338714	3.624914857207548	3.627716045547464	3.809400530556525	3.772300287530659	3.6995145458832703	4.017777576588907	3.932948941738949	3.747085021886708	3.872260268072418	4.077265991602008	3.7760806612495186	3.416225256019306	3.6341128521736943	3.4061679176395523	3.33863906920721
21540000	-25572.138071516227	-5440.923111452747	-20131.21496006348	139.45010307355534	1883.5498969264447	1111.8349042394366	61.22162371627537	2.320243855874265	2.4306760239406913	2.1489696802846847	2.375730092187489	2.376584235673215	2.33454786206535	2.32352430161887	2.343579540038473	2.45304321900268	2.6424180450841095	2.5573469531568733	2.513355666374263	2.4969765435083087	2.7180093122922067	2.881991323505587	3.018597534489104	2.9551066448942405	3.0319797475785086	3.0013075495468517	3.2606416229802906	3.117843507637584	3.017239298169283	3.0915408583001645	3.024603523099028	3.2881488020180094	3.4899288209711585	3.4684262059473276	3.4498782708032096	3.4636139120689067	3.621264724293846	3.5579571903622007	3.605204013353346	3.6930905149595326	3.557376075007803	3.51835303870094	3.514208867356916	3.4059480408679565	3.3429603927797684	3.411212138315171	3.411051824249327	3.3002630146247354	3.4084086030377985
21600000	-25577.120197207798	-5450.621500825522	-20126.498696382278	139.8614803350361	1883.138519664964	1111.3164220648464	52.00696615081515	3.133677338998	3.163370141645995	2.879073302624527	2.947778796774518	3.0736770287415953	3.190170430393721	3.2014050671094645	3.3324849428242023	3.3044599446556346	3.1602035526809145	3.2468293785782283	3.172789233114805	3.1986503466691083	3.3309269532001937	3.4322576168640433	3.4982418353009574	3.7136953937485755	3.5215215219214415	3.4679797095342684	3.4295978538876826	3.3836855887260264	3.234086343335848	3.273717297889481	3.2489269784379387	3.3012519275071526	3.3673425543437006	3.461702355403928	3.2850438238703936	3.1497298454174465	3.0399567971123536	3.106630095264216	2.97041983388943	3.116559749856319	2.976577359557838	2.9313363731653785	2.9509695953174986	2.910520185308299	3.0434220403975933	3.0443633077976213	3.0927776796491364	3.054576857435029	3.339126204717351
21660000	-25506.964873012497	-5409.376000034876	-20097.58887297762	169.3662905510559	1853.633709448944	1195.778567418513	524.9032345651812	3.268551557349862	3.329582583031069	3.2685735967430714	3.240546210301389	3.2461265349239175	3.238730142797583	3.2423004570610146	3.211220153031474	3.2019233595944274	3.2069047641823887	3.3050823553116415	3.3191962357294305	3.238769093149709	3.2737421428781515	3.22988293178648	3.2298242587844554	3.232012749858903	3.355350360615446	3.403863099681214	3.4625249480441864	3.554006775717681	3.5318410362508947	3.5769189468442613	3.6351886284918637	3.6496242997542754	3.64895630287163	3.6849103303262605	3.67041595586181	3.682999446199056	3.694182358489496	3.7102734313713004	3.7185635247059214	3.7744849464874277	3.730411452567301	3.737156338952955	3.764034677925423	3.7547652953417967	3.7113191372106695	3.7579554291500785	3.697884802719668	3.716729780054111	3.704265377910648
21720000	-25506.996935011877	-5390.770089885382	-20116.226845126494	135.050700761121	1887.9492992388791	1143.577637379803	564.7018616535796	3.5108209646144806	3.502746025496949	3.4756937722640564	3.4656407201374346	3.3587222518894544	3.35619334933833	3.3050960567259033	3.3653790512234374	3.3865557753333437	3.360310099746338	3.3318285789694517	3.287302945626747	3.253167211402035	3.2509403069962044	3.260205662808155	3.261331467145592	3.3158205733656914	3.286343360915787	3.323842356530132	3.380797639978235	3.3889346318755518	3.3930564994892314	3.4206146897571057	3.4380308358976093	3.495408719654386	3.5179135899947678	3.581921992919727	3.578004018156828	3.58618753983849	3.6146343129047342	3.6349624313630877	3.6442381349152493	3.636571403060416	3.6785295569847767	3.675098807345925	3.6867076562674783	3.7323568634256357	3.7069875336575726	3.7110285361580613	3.7397623914736657	3.646483790831823	3.6032223722785743
21780000	-25595.415847313783	-5498.993062967638	-20096.422784346145	116.0417626009808	1906.9582373990193	1074.9088750779295	3.0642119729496704	0.9281674332520191	0.7116408207887547	1.022456984541059	1.4340170366982787	2.0350380426966557	3.2979755897201932	2.5569532149135483	2.5746968213242787	2.225500562586367	2.22054471831901	2.3754622579549753	2.1274532520829768	2.538183744100481	1.9180344400465728	2.9844457683101546	3.7440544581508335	3.826430902218075	2.832849812185313	2.774114653120466	2.192309768569768	1.9723978646251392	2.26356607299703	2.6983441168253584	2.6909790595810246	2.9159672373169694	2.3877699734238598	2.4752569466851204	3.6813646966507627	3.7650893058434733	3.0941926367726773	3.2284292909060124	3.3133794466945354	2.4817502034204226	2.9781103275195613	3.8295561241112726	4.042268992599142	2.7862816460683386	2.6428343427811924	3.3994644639029437	2.8256097731170065	3.231578480826174	3.2972454624186556
21840000	-25551.5278548535	-5445.957244724476	-20105.570610129023	155.99331568484973	1867.0066843151503	1156.363382025998	50.342409070000386	2.76577903177039	2.9373649965511746	2.925350805516109	2.868572546424167	2.9336280831312354	3.210133526193304	2.9207790319321285	2.9786952977754373	2.9337803314772346	2.891700314797636	2.7038378896896553	2.830193877185197	2.8239280936638296	3.002172947575407	3.0973605352959535	3.057598255374746	3.0591790256457716	3.0287605483868214	3.2755614308621754	3.28801279277871	3.26969378085414	3.518489769865031	3.4513983736556884	3.528585810449539	3.4187015483309757	3.5824081950394615	3.627902875933445	3.540597811305767	3.558139211114689	3.4886403847030287	3.6086018014504786	3.564055002192282	3.714416276610013	3.380414365793774	3.3506022380539253	3.5451196165045835	3.3588622649878452	3.398375655606817	3.419947787013251	3.3419790780159273	3.2798130474086005	3.25954747112717
21900000	-25548.77966192871	-5409.025663072644	-20139.753998856067	132.30862590591101	1890.691374094089	1130.2690406154468	475.5060957257666	3.2084971100755264	3.17843028428975	3.1987203873264023	3.2768269552603906	3.364266031483609	3.2831631178249543	3.318935576526703	3.2557439828612997	3.3672715324074485	3.4279190325733553	3.4190121636991493	3.404042699571369	3.387080925605736	3.415263094095025	3.382496470417173	3.4605713319120333	3.4229783647791145	3.4268810375734664	3.366136419268109	3.354185930469864	3.396412508702889	3.4185721579568717	3.445790285092357	3.454138595063605	3.458340596871932	3.4591833853541756	3.4162612361658735	3.357799554881069	3.3418201364629105	3.4002674028638133	3.447986416888523	3.4349097048823953	3.480302415768377	3.3843200681506804	3.4049977568503684	3.382587039656954	3.401935204990811	3.4073567461912098	3.442602991055235	3.485473364584049	3.390805755014294	3.472451031971355
21960000	-25585.81104061548	-5444.694385694218	-20141.116654921265	168.83662813438573	1854.1633718656142	1230.7036449296213	103.42649074048198	3.568273484993672	3.643642169082907	3.378533817358643	3.286004676977998	3.303360336067084	3.3737000239299895	3.59048236824583	3.489380426643829	3.4547516898821504	3.4773610919664186	3.533600019505707	3.552018525901801	3.6108192177785283	3.6272827484567594	3.5789165905741407	3.6795830133215053	3.8044416995245367	3.8770949876081566	3.9598692018216717	4.1249076225882995	4.248266681200577	4.236027753381351	4.089932859140953	4.067423349857033	3.9827182811831934	4.085705522329294	4.0780850943150115	3.9435533322353242	4.158264392865144	4.035169918496123	4.048671102769283	4.022583243696351	4.068566175692274	3.842549396267573	3.8900377639271713	3.8830609414480963	3.75180948244881	3.7748507807175766	3.7642644360071924	3.79319055792044	3.5807160261113835	3.615835935164583
22020000	-25527.89506062775	-5416.839230258178	-20111.055830369573	192.7257364338137	1830.2742635661864	1340.3978077927322	1493.41058186318	3.889252036817588	3.9117026120300427	3.9364757632799865	3.906011148783042	3.9046775217295813	3.857985535092883	3.924968243517395	3.9281965625370843	3.9435797800050527	3.927431500801375	3.925170127550752	3.9497328277266877	3.9211408167349227	3.979741310489377	3.982110020718805	3.967441402197248	3.941222998633517	3.910607624920998	3.9281219546688333	3.9492983051156227	3.997081537757437	3.9644436256414783	3.92293105082914	3.8907159206506465	3.916605974216029	3.890890719911634	3.90650940480912	3.8518327113806397	3.8329162483916193	3.824769381317416	3.8121596256692833	3.8481558095655304	3.8160967704401765	3.813599190621385	3.801091298034054	3.819974845282537	3.830739889286949	3.843771616833161	3.850277254153754	3.8711864131099887	3.8843365127471308	3.8651442517577665
22080000	-25602.018409452026	-5510.820056666915	-20091.19835278511	179.23631568180272	1843.7636843181972	1346.1809762501603	44.450064398042905	2.4887422642549124	2.4871652201299654	2.5052821526452553	2.56179548252558	2.778854013875398	2.685534409616534	2.7851894010162512	2.8164204359835905	3.065695678330626	3.1977618445290794	3.5598521361189976	3.8357820992558995	3.536837388801308	3.362349990628305	3.349919099472752	3.5635241324836655	3.6548203267396913	3.6311740628829465	3.9251288823515207	3.898111003111887	3.9052079830935673	3.914130922470824	3.9304542307054757	3.9965484354156273	3.921535827528869	4.028414972023162	4.229440539796934	4.2655022049762055	4.425215791163934	4.154057263761699	3.9502186711595617	3.882917758971154	3.9086621406071433	4.045670298954509	4.33935648313408	4.256603252789815	4.266575311192188	4.126575090422324	3.9850842269782616	4.082368515520215	3.8076195286416823	4.009957422015171
22140000	-25600.470815624085	-5473.643899539824	-20126.82691608426	169.1475658537636	1853.8524341462364	1321.2016840978745	101.51051075546064	3.6437975921549715	3.5294897208384413	3.5786204414737144	3.636603190740149	3.7395741973765775	3.709507677411587	3.651972816353003	3.6650453438808435	3.936830450850287	3.826924676081261	3.756785448183727	3.8032849975230554	3.734781695516652	3.7799344484610615	3.698197265494433	3.712827129729391	3.6872883575532533	3.749604492893803	3.6768967012945275	3.5419604940499774	3.5009213392382756	3.3337472999467694	3.3453460812607894	3.5114224193523875	3.6091503562094904	3.567385498809984	3.3960358238653026	3.310572297547092	3.341147762372411	3.2100608981905125	3.318665979264409	3.2245988170551834	3.314195149731029	3.2781531764892713	3.325880054192783	3.2158091340396973	3.476730040676192	3.497597589417912	3.4586906961502115	3.5675256682483685	3.6440254426299803	3.608617982664042
22200000	-25654.738365532015	-5514.627101234989	-20140.111264297026	220.4471794155472	1802.5528205844528	1443.0908424399358	43.27701014592749	3.7720947135703127	3.723110259403608	3.632152660980434	3.759889714544913	3.393776886412808	3.2850110461908577	2.7632947014463003	2.956355888241734	2.8461320021283774	2.9690928214944874	2.9920890248824077	3.1664953767484234	3.012907661832168	3.0288677977744367	3.2059544236662396	3.153702809931287	3.3741579685465024	3.500114687158387	3.397819780363348	3.2456450707649327	3.502910327172163	3.6298413569618666	3.7392844215164067	3.712090684668513	3.670301801477907	4.145260235701883	4.063125283481825	3.9411336569746256	3.8845503657732277	3.9754845181648046	3.7480873545035585	3.6337334503328687	3.840410506022384	3.7555755280584444	3.64817121598581	3.5759398304472656	3.4809229709532405	3.7217761526465796	3.597506590772398	3.5055188062310325	3.3848286081281787	3.122701361762452
22260000	-25599.93335481972	-5463.15537624676	-20136.77797857296	206.28949821674402	1816.710501783256	1471.201517807355	663.0373278209081	3.832375793451291	3.7991084162255904	3.811657440291694	3.8172584488133676	3.8071484666944904	3.80563189137427	3.7842669470559067	3.791667006623812	3.755225864636956	3.725802262118355	3.728834220243712	3.7219644217668475	3.7856107877640937	3.7784665262731014	3.8064792708392026	3.794226970639471	3.802405766534232	3.8165100365283937	3.8095644592272353	3.820061127306247	3.8468903801476655	3.9236113523066067	3.901302531641861	3.9244071895896644	3.8608004121933788	3.882566233165959	3.9271238071821357	3.94161423747033	3.9779299388749774	3.904741689029645	3.9948664841112977	4.009208352934025	3.9944523701027617	3.9975340117811133	3.9464063058286314	3.90576296954657	3.940050069616317	3.918447641415263	3.9241058200264027	3.911008903489788	3.8879640035865455	3.9054946604819287
22320000	-25585.978816307168	-5466.44758666302	-20119.531229644148	179.73160538520816	1843.2683946147918	1401.121454060784	308.336044876283	3.4346868729984195	3.50805534982612	3.5854273090203894	3.6284050345757644	3.6354680024194357	3.6058173555365105	3.598185065733729	3.621358942083946	3.6431610059165145	3.650760836600077	3.7062009658823563	3.8125149038972044	3.808533090327429	3.7821466184290116	3.8218889188571334	3.8538414598375192	3.798286771039977	3.810164898453076	3.8895495611280286	3.8429282318805598	3.9294993385832875	3.89267309341049	3.864045458854003	3.9743697856725726	3.961034490187239	3.9241494744886487	3.938521670487069	3.8542486915527765	3.861751371869039	3.891772662417796	3.962674947287154	3.9477461920691637	4.029440508873314	3.9387512011324626	3.961571150955172	4.027747325486703	4.069981523836709	4.1777368908871715	4.160943268722334	4.183873644343806	4.148172206284775	4.1242621573148455
22380000	-25640.12898715576	-5513.138314401133	-20126.990672754626	203.32666985818892	1819.673330141811	1409.3663320615367	23.363128426729304	2.438316610337995	2.768069860919302	2.906666009108923	2.6762509835023676	2.46028675297005	2.8431565830494523	3.0516488072876915	3.291744251602852	3.617539487834895	3.42023803897692	3.4771328247924713	3.728929016938446	3.7716798083898073	3.4933422723882765	3.4204657124286277	3.393933493534182	3.3527159322127393	3.632302519078602	3.786439514325142	3.8163798930373027	4.199567935082252	4.452161082793725	4.393714495249198	4.707587847144422	4.782069768092809	5.10348553393648	5.172674291701028	5.158213277417543	4.8424532987283975	4.860750102377857	4.427861255521853	4.105360699093064	3.8622701355329343	3.805741979082783	3.782823264472517	3.8040380518369696	3.3658685354405424	3.6535622428351053	3.8577171509804384	3.694841602577529	4.068394060928659	4.089268740042688
22440000	-25658.98260298434	-5526.9999691623125	-20131.982633822026	174.70683407749004	1848.29316592251	1315.6882001867916	7.719836818544577	2.2599495195309	2.632123678932874	2.5159622616700106	2.7917507667515573	3.2007381911828703	2.5295548602332456	3.0152446151369583	3.182123617219237	3.6749487518848545	3.1075061109199735	2.9285717641066307	2.818507492391028	2.9119748720996563	2.85073795688665	3.351944850884466	2.9984128862576664	3.6834878908262647	3.30555693026917	2.684966645482961	2.6911775581936546	2.5305336850258806	2.9823584999615633	3.375070935960526	3.211995681218501	3.4301990234355757	3.5025187132431728	3.2761860070248385	3.597646478376255	3.6162911554061328	3.6150642924303646	3.07197046884865	3.476794040142613	3.440585434835077	3.8875766078765217	3.3435776878041117	3.1316262299084974	3.5687444336118888	3.0016986656139975	3.318218426015358	3.399358996890219	3.2841963596550414	3.888802174546534
22500000	-25572.1511715355	-5436.607745521529	-20135.543426013974	250.69839930121714	1772.3016006987827	1536.2444735032136	263.6172264133053	3.260105410980868	3.32519863115289	3.3425565271135094	3.273658176312626	3.288801285872962	3.3680280043103688	3.4232093550288605	3.3667822783299695	3.4149338808439063	3.392018321599978	3.347590879040946	3.3157022383298305	3.335035594429546	3.411861323553195	3.3554312798900807	3.335743359897693	3.40186196230238	3.4402666264970194	3.4769668992640574	3.5220801535878272	3.4933147562951	3.532214306615629	3.4215779371038924	3.4607497874786937	3.45756530825283	3.5481823115062783	3.515926472829061	3.5536467229184883	3.5896221970309075	3.6135072464828335	3.54642315703079	3.6561267303055343	3.5625704816829282	3.602406051680079	3.569657203902195	3.500167500811222	3.516718675692879	3.4913037168965873	3.522591009942119	3.6036982234992108	3.666326422330883	3.7327795145234597
22560000	-25532.807502581418	-5431.911476256706	-20100.89602632471	191.3773179979985	1831.6226820020015	1372.8520973546044	218.24652261311553	3.2980153787271727	3.315479825783743	3.232962159902287	3.206404462320296	3.2321723557534083	3.208729270210862	3.2614128920300676	3.220344546232848	3.1878864056874203	3.136432794091546	3.0111110200431668	2.8946336087859246	2.7478662113716785	2.7721112506781096	2.7348011086483233	2.8570634503986096	2.857118599784163	2.9320897354900426	2.8581112016339945	2.8597855858987002	2.886465992866779	2.8665475635064035	2.9188459719809896	2.862348566687841	2.903916546977255	2.89916157524795	3.004039449826989	3.094260300359229	3.2144921775083355	3.070441457293724	3.1117177614959726	3.0488827988248874	3.074197107041236	3.178300124976906	3.3406946866249356	3.312497398793175	3.2541568540915713	3.3370408462059697	3.296661758800932	3.315708532173579	3.2747335677985707	3.4074112854762095
22620000	-25554.942660751083	-5429.094973217716	-20125.847687533365	180.65795949244938	1842.3420405075506	1230.2268550536621	25.510863549822254	3.388423518961398	3.461323988509707	3.5358857112089583	3.4805164828859416	3.7504985820397767	3.9195517378211786	4.024199828141917	3.758145473776673	3.60910242141042	3.6428743607395617	3.967374422613437	3.9408379012334263	4.049421251659002	4.3103426623699885	4.224816933106895	4.327387127676109	4.478657324550599	4.574887696623271	4.76196520805533	4.812458244433691	4.990779368521987	4.608857802058414	4.730635789727585	4.552293280746921	4.335219048391833	4.559183557908175	4.56452112133755	4.643849346043384	4.548025648922615	4.212515327189674	3.963773228351089	4.2511291338382176	4.10399532268003	3.8527788379170427	3.8909808159359245	3.655479810135782	3.737672754960291	3.3120812157011144	3.264983195489636	3.200380586146294	3.33850456354494	3.174314916534682
22680000	-25513.09806102398	-5382.583473716086	-20130.51458730789	192.46628827330892	1830.533711726691	1249.7709341185134	639.3540260028279	3.3595263317443913	3.344329740429571	3.3404395668031626	3.393125328123442	3.375170047443396	3.433653719389041	3.395098115319983	3.379270266848943	3.4116636804116367	3.452770957446804	3.4298701624631254	3.4202700228177623	3.4739692495923635	3.4344258894535487	3.4233499624811015	3.4842974795657855	3.4553151008511906	3.451858884706101	3.395758616744208	3.4166384785116657	3.460786986985133	3.397712342851138	3.4043188639692796	3.4787578943923116	3.496090138919414	3.420605929912741	3.3743385255754412	3.4480222201042876	3.4876559439240387	3.456201866814282	3.4489909424414646	3.4440986557531845	3.424879849061986	3.4628636514409927	3.4774434787902897	3.4181010202326885	3.404978487066707	3.372447371774211	3.3656613059743763	3.382051744399909	3.3544502440237043	3.3357104169663776
22740000	-25510.22467067791	-5412.2018053465035	-20098.022865331408	123.07914583801671	1899.9208541619832	1086.5185277278147	196.68706503970566	3.9402778690797198	3.951616468493542	3.9753558945979863	3.912254448500712	3.7809474209484115	3.734608486987209	3.7394165865918945	3.6479155754812664	3.5977268690335356	3.536046918408858	3.606440510475043	3.539281384703828	3.4589256098295658	3.4791713175852816	3.427763636048361	3.3273657407308654	3.3575427268120706	3.4141052159993976	3.4637997544595787	3.4758014950340153	3.409507073419069	3.4063236093711344	3.3493256982119406	3.4074487627832037	3.3541409769409185	3.387711062293068	3.5303784150981037	3.577184129537989	3.5139362256896236	3.602690920085051	3.640164785692971	3.5107563724839355	3.4882666859389935	3.389663973951724	3.4319449143474214	3.5392977922562316	3.7088516118453296	3.8194188280550616	3.741704643524726	3.6554198526962076	3.6212533130581392	3.6339864325663336
22800000	-25596.97217315371	-5480.724691120293	-20116.247482033417	198.31119539755824	1824.6888046024417	1279.7462376583344	53.316673702490796	2.954118037523167	3.0273281123623255	3.039892315551786	3.0286688602505225	3.066105160937316	2.7970444109845376	2.7390097189187315	3.0413735396947934	3.430125201475584	3.3777838939889464	3.123519067194785	3.222656111789666	3.18171983570077	3.170162205046952	3.147579729083042	3.086773583797012	3.114293572343456	3.073181191666688	2.857123824380085	3.0256454984986787	3.278813568207473	3.023482463934985	3.0561643758117008	3.2530873346769216	3.1102406333697705	3.102567666554415	2.908354878377936	3.0488647789770598	3.1290478764600858	3.0171933455879802	3.1639615590426677	3.157819322351072	3.1966337848479887	2.967563372373075	3.1809370342403014	3.059106065559636	3.2290044228627672	3.173095512399862	3.204097251921236	3.2404578672818967	3.475191396706378	3.7273064623183774
22860000	-25556.228232068912	-5427.562527232436	-20128.665704836476	199.7512355204069	1823.248764479593	1302.9538455074792	892.1197631470369	3.8557965040286004	3.830403644640532	3.829673596438152	3.8411065951771324	3.8983022547805843	3.8669905019437567	3.8672909724532776	3.8299113975309234	3.836758957400318	3.9370195005772186	3.9409009253445095	3.8952053088596608	3.8842946422367843	3.9745899104432185	3.9681597952268026	3.8916544579927552	3.9207369538801093	3.87814081243071	3.7863893469542518	3.739481871656871	3.72036920046268	3.754278796220518	3.8178852576805182	3.8218156752682564	3.8213327901752283	3.779075476701047	3.8045060343708803	3.7607183974042337	3.757858349569999	3.7150897645492127	3.7149420525043393	3.6683139322957605	3.6659570949743365	3.7185546368146256	3.666393509866653	3.720859189655428	3.7135831856620483	3.716712529673335	3.725958143996871	3.7021959899573638	3.697814953115629	3.726398151089469
22920000	-25510.22180504365	-5406.2334303552	-20103.988374688448	169.32477282168537	1853.6752271783146	1283.151162468968	584.8609014301408	3.3170514800915436	3.319890242979537	3.2929141030084708	3.2474066307400555	3.217922596279138	3.210886064579046	3.232349122963359	3.261171248282162	3.2658225720048195	3.269851365622144	3.304314443004359	3.3335673890401485	3.3563518301633906	3.3592392192473803	3.327875620390708	3.344272487014123	3.374077711538473	3.344423814995602	3.3012904978125657	3.3381834516054036	3.2905423027368412	3.318278966465305	3.2908471786894924	3.336800968678304	3.3501766013537435	3.3755851422433545	3.393941368933936	3.3843219750161713	3.3853907166449475	3.466285401049036	3.4849943508107186	3.452963870448571	3.429905608006704	3.4001511088822407	3.4151459092548007	3.4446914961839683	3.5048861905355535	3.5572462351623084	3.5632378768267143	3.5453180757115104	3.570668711115257	3.6228129211663225
22980000	-25543.420077174265	-5415.7805090503425	-20127.639568123923	203.7437112306985	1819.2562887693016	1404.1400990597217	809.0917206314538	3.842002690658659	3.8549512741393746	3.8987658458667833	3.9007954792353186	3.877280934414655	3.85612994392886	3.7988569114418755	3.826842439022606	3.8180469177556904	3.8368635225225978	3.7916374808118576	3.836822153420126	3.8673867297400797	3.8913882287973456	3.8677948525373846	3.829374409830478	3.8275839676170147	3.8016173514509854	3.7746051902289315	3.818208745868507	3.738756712802525	3.705645371763631	3.702181192184476	3.6327609608590943	3.6685128613213407	3.6502945400920903	3.6976369614860305	3.750445737756887	3.7453686753204476	3.7219935557029875	3.7082590983260917	3.715155897406578	3.7055774206797203	3.718916685611794	3.6816189024420547	3.7201317494809745	3.748438600365551	3.76773780145757	3.7349547152897107	3.683051591918764	3.696635679015479	3.7430978153205
23040000	-25594.592291305584	-5489.1808300114735	-20105.411461294112	244.1128782885598	1778.8871217114402	1477.3512639436249	23.9222187489798	2.9440723626930714	2.73131652507395	2.6418501652589073	2.5189942798563556	2.566932356751966	2.4620237851930966	2.426188277473513	2.678775794826295	2.9387813319382494	3.0895338534832937	3.076872713175973	3.143905987309967	3.030193176733928	2.8413824876424796	2.8140330030943153	2.573989017001299	2.610577052903616	2.845519406548994	3.257561063988731	3.3672152115252776	3.174290665080541	3.1272890340868296	2.826865768222392	2.988372323109304	2.8583640353270616	2.867829231054465	3.039410336965884	3.425834798199905	3.5039984419251087	3.635635020392891	4.0853100387648436	3.5510427623953307	3.7019618164073256	3.6423348277767778	3.6229921830652274	3.959572137501045	3.897379034761129	4.127004827125723	4.215785716371034	4.26257499199011	4.217499004346712	4.115673121983473
23100000	-25542.50567901438	-5396.665239435353	-20145.840439579028	163.9561454717833	1859.0438545282168	1213.9192836814382	231.49391072991662	4.098968540433211	4.023192238269849	3.997092574727856	4.00813565757309	4.007782771244578	3.994914443071546	4.025040342434609	4.097158632506414	3.973453496812357	3.9717213303845322	3.9366764223976047	3.8398984350661056	3.7889661158680448	3.8072291488464676	3.8933121851148718	3.751830231492044	3.747550284143424	3.7254631004825014	3.81959860056597	3.8374293006090583	3.763206595409721	3.6971039636370664	3.795981731085935	3.8875356590259504	3.8792364313004923	3.9423433735464313	3.9194543064973706	3.96656712817187	3.841801349024915	3.7937172583151306	3.693562459166187	3.6154780341424333	3.492478167716056	3.542494961118324	3.5805021703124496	3.4837111899045983	3.437448487815169	3.44058535090903	3.5331788681977807	3.562521380477433	3.532566102456918	3.4254628120397808
23160000	-25472.44871970175	-5367.375071349276	-20105.073648352474	147.6310653434216	1875.3689346565784	1117.2966156316872	576.948240943638	3.9155598482718306	3.8878107109043896	3.873075938354394	3.8325816417360707	3.780112623700986	3.817476835707881	3.7915455240717364	3.747252213672098	3.7330214668137502	3.7452684854695586	3.6590007221229577	3.6204854152493735	3.65495053369981	3.66732024813619	3.692473519911135	3.6455343029775977	3.6367445446748676	3.675418758936296	3.649629009821348	3.6082178803233886	3.6246910887810606	3.6695078564283237	3.6491407135820704	3.6768053604024273	3.666582486145616	3.637503642924556	3.6393156010977346	3.65215810108375	3.6530205993784026	3.608286680569005	3.6215579508247537	3.6477755692867038	3.5975279940585483	3.626073812899708	3.6661027327451414	3.7019862886589654	3.7082919538949786	3.661878171205589	3.6822184184591635	3.6759128052075742	3.6965799459440234	3.6860536577467973
23220000	-25453.79690796129	-5362.175832966412	-20091.621074994877	131.82694500214993	1891.1730549978502	1109.6598477498826	627.0187684327753	3.5836657662369413	3.561701697438987	3.615650083234939	3.605875869287963	3.6514333202295313	3.7025360744749864	3.730002893267906	3.6840616584637136	3.699983602609957	3.6621776087761515	3.666494161245979	3.634685855600534	3.651631775970111	3.626190401229453	3.6481907546204324	3.657299984746634	3.644887455085773	3.585048738957733	3.6271240790465193	3.670986438169708	3.609877162298065	3.6413254207121817	3.5116474551795305	3.5236637342257238	3.5440325996979367	3.544376013415143	3.5942501461304808	3.599723502040548	3.583423950415575	3.5481005660297495	3.536109248500045	3.5516660040905044	3.5384476719644407	3.548400245111089	3.4708948494196403	3.4107583404420563	3.4770377252478646	3.4860083825792803	3.531282048118139	3.5809499100599154	3.5797916409705	3.5512617002268896
23280000	-25558.55176913557	-5440.32428318434	-20118.22748595123	184.73965214199592	1838.260347858004	1267.5744804211736	58.20447423346719	3.8810683793924934	4.006938080906654	3.9453613158483396	3.934581751498892	3.9172583380598507	3.896810421561224	3.836793636506451	3.8517502836416524	4.073055531692262	4.204147643744493	3.9624469270879024	3.7063628424047455	3.6065383420915773	3.8680822503596026	3.9102393943244214	4.0527383539561805	4.130406118074898	4.190177747822209	4.161069516512367	3.905338127867183	3.9204697042983723	3.9291037915977762	3.8664849431088366	3.721108270353545	3.529445389106623	3.412475109386465	3.4269603725130007	3.6838611230563227	3.6533930189263133	3.8162972207388286	3.873350537663959	3.93883781968154	3.9386155549641444	3.999128246709901	4.002541065034622	3.798890966026345	3.6414045097277574	3.6587905116724553	3.6477573212409093	3.8973703310552885	3.958151893302628	4.020449039712113
23340000	-25575.960722378317	-5506.586904013389	-20069.373818364926	161.69771589820965	1861.3022841017903	1264.6823449765889	2.4246333966045803	2.7110078004511817	3.3124001728817913	3.723155303768202	3.870844261455822	4.885970264813103	5.264466606627253	5.027559601346246	4.5928352117929006	4.77625235291211	5.019538248553093	4.477570117935875	4.475763085731356	5.154007107545023	5.029539385729403	4.788633867075017	4.466038980931335	4.455764105493451	4.241100036467595	4.796792470963017	4.975735201214807	4.722709725595922	3.836753175987495	3.3836511623625416	3.183441919877397	3.2488655268411435	2.360619188934204	2.8609223702877564	3.0966639345930216	3.2203885800540903	2.903896065055342	2.9260521374189583	3.2223697279008494	3.7548191094866024	3.6456071494472537	3.7898155034289323	3.447265211275991	3.3374892766501465	4.023663619901438	3.6744417278847106	3.497619099020328	3.446470531351334	3.6414041397018426
23400000	-25584.430381259077	-5450.352380076171	-20134.078001182905	168.43687040989542	1854.5631295901046	1370.4521660468308	160.70367318454166	3.5270603836234957	3.664719399564719	3.686882600299443	3.755268649671119	3.7747066969405005	3.836256479600522	3.755911746790605	3.728015927383992	3.6698928997202644	3.5893562732052327	3.6988136076779643	3.6961351498322315	3.6512800922135833	3.466977788147793	3.4412454280033624	3.447832347606087	3.543499406224451	3.5958414743213893	3.5855856193685036	3.5966566686907817	3.618074439111746	3.6034356080279246	3.5951761835550244	3.536790437913032	3.5456377156626924	3.499412054276785	3.5630888440880555	3.738989837716735	3.6788439768810677	3.7842842923569173	3.7947359074099123	3.911652491954084	3.9972094884803857	4.044116129072838	3.847788062358536	3.8998436714634943	3.840527276898236	3.73301571657674	3.6498313338848525	3.6351796697717984	3.6712828220291525	3.583641723375851
23460000	-25519.367516141574	-5406.829176243827	-20112.538339897746	156.85886867442895	1866.141131325571	1283.3600547529827	706.975547652765	3.5901342163116006	3.586102120797948	3.6401190291730514	3.6728237694407335	3.6710333466211464	3.7173677063387207	3.7387803323680124	3.7586189405222665	3.777009083358245	3.760985372421239	3.8140826631870337	3.785865722247807	3.758021894875318	3.747268312540874	3.773991007721509	3.7306937086940133	3.691588791491636	3.6684763290513347	3.6036591701512823	3.5894594514598617	3.5781764145447705	3.6805527381961003	3.665154584999851	3.652450192969047	3.634893703901123	3.6236580543184154	3.660827744627221	3.6876121820854606	3.756325084898991	3.7520601511789198	3.7774702831886096	3.7729318264037732	3.7754338000056995	3.7631924664637966	3.7696297512286927	3.7219358466645422	3.718095587372988	3.6466681647702037	3.6625940370720578	3.566968613126578	3.5863578548851183	3.581829071997642
23520000	-25560.317566525424	-5451.90226637311	-20108.415300152315	138.6659521057148	1884.3340478942853	1225.9848142402202	94.68487586212375	3.8358452183414964	3.9114549057669596	4.023157326045982	3.9085493937301945	4.138157547863779	3.904082438798774	3.9529875737191182	4.007867260691691	4.012808160007511	4.009317780184131	3.917468767741864	3.893759686693686	3.9145663732564664	4.074647872222211	4.00266706691656	4.081880444359036	4.196008409681628	4.179410541105341	4.31082139267656	4.437483422078091	4.240463916767174	4.295102603214637	4.3423648978764255	4.465736623789506	4.383746774354677	4.247624167646591	4.079757736562224	4.053618649024781	3.976582788264989	4.184165395088372	4.253853940234352	4.214889028840019	4.2148088944440705	4.232516302013575	4.029696737409456	4.066642911639508	4.001090904029929	3.976590418578886	3.8812919706278426	3.924653327260786	3.9242697641507958	3.557730503902694
23580000	-25638.0877067002	-5514.843279306599	-20123.2444273936	219.0939700621547	1803.9060299378452	1445.0716935871312	16.945570178173686	3.008532410195256	3.6529848377312018	3.8135367849120203	3.4273958400681246	3.2595610604554377	2.745277592118858	3.0884472051139276	3.2126384493666573	3.3518955432831805	3.5378114007400736	3.498903982700256	3.366735507635557	3.0632292066196833	2.9509113523884265	3.088618038698146	3.4410972162391156	3.5936531196049475	3.9747582344807637	3.794601920267496	4.10370686375622	3.750432954277576	3.4766736503831237	3.5732540619808466	3.3804875179837763	3.5290051841318735	3.183545130493842	3.1107741559214954	3.379270569667013	3.5516976712067363	3.4922491446561876	3.691037386699149	3.5108757468319522	3.25044993392138	3.126656863775823	3.3498815867314002	3.3676301233733814	3.162052127548255	2.9016108310777646	3.020326793676122	3.130776471795369	2.9440592559304015	3.029247501154142
23640000	-25548.525031968828	-5461.013102639958	-20087.51192932887	202.95012724929046	1820.0498727507095	1380.7246929700234	52.08700430959294	4.23086847460913	3.9354118731670686	4.018736177538404	3.8706091026690164	4.008252998035134	4.1020722420136435	3.8887900732391127	3.8401429687348365	3.6640212354730437	3.7148457801028703	3.8029799793733465	3.4496371850326044	3.345844880148285	3.341305583112257	3.3369539634676064	3.3217304204265075	3.1632725093198046	3.2969515665582283	3.2168955908173285	3.402932198543613	3.3447813004837603	3.3135531132259803	3.2616589598707733	3.4898393667410894	3.4212357966592193	3.4391457434956725	3.4019494806660577	3.4109994970638846	3.45748620102719	3.4130148779778686	3.299534064549201	3.0047203372937994	2.8602507075950205	3.0794332014322934	3.0559850565613114	3.0869654477131903	3.1658632502578286	3.123298096287042	2.9135183003683194	3.004053521836235	3.079756363090841	3.0540710937575355
23700000	-25545.532315941375	-5423.694988432739	-20121.837327508634	133.13297791779016	1889.8670220822098	1227.095322606896	594.6643336921685	3.7127809989355565	3.6865539764589728	3.720547881146211	3.6743012485880957	3.704789195860366	3.7440940394904167	3.7558214271595993	3.7309288325922054	3.762584269099083	3.8225552605531656	3.9189461655162465	3.834854275217889	3.870561573389579	3.838140499128005	3.7449701549010843	3.6709839907678012	3.6690384823546918	3.68721194107513	3.675709784249338	3.737921361502339	3.7276073575609763	3.737993711856546	3.7004698540247785	3.7169271842839873	3.654207987242022	3.679828319585357	3.7277194982546686	3.6824754808159703	3.7126699673132304	3.813026632494329	3.829599853307952	3.764229768346108	3.794916866972603	3.7290036000327573	3.7221549844368584	3.7093514037425335	3.690616212681681	3.700766637441546	3.7688726263919667	3.7805740949367235	3.7183784165876763	3.7057240760371704
23760000	-25591.628693715167	-5440.672275536856	-20150.95641817831	169.3181555885067	1853.6818444114933	1251.8855157029186	115.73640220069234	3.148017584587441	3.2268253337722044	3.1268322844568788	3.0606448745088515	3.120439131017269	3.2324315341700447	3.1303108245563354	3.2491887304109732	3.2411695460554726	3.240318768932621	3.475382905549106	3.4458949385508753	3.4687808361538943	3.5655458721504827	3.5893287942628254	3.7233217235119174	3.5846229220072727	3.7308466013962565	3.6404276178035655	3.659449507621383	3.7896152084392196	3.8644402896852537	4.039124744319384	3.941589942921242	4.034014906578705	3.8067860321120026	3.8984609529074667	3.903378477049291	3.7900134686704035	3.619128525922338	3.777755411195863	3.7059246573772393	3.735283370437296	3.7160171699336586	3.6824320739529757	3.737428673701711	3.652464478531951	3.697684249298289	3.7828491535912976	3.8710604936327093	3.9293025287656276	3.860620258072811
23820000	-25595.707968601942	-5477.1043631401135	-20118.60360546183	184.94088661747736	1838.0591133825226	1348.443687763738	59.48237491139253	2.4151705718744476	2.2357685545294177	2.5154668726909173	2.3206038634483193	2.190129369444918	2.111846255503141	2.19233868248642	2.494809052530847	2.6074070853859768	2.518114821624457	2.4360942766797433	2.4501711917092397	2.5437442276114433	2.5599395852283804	2.671261373112892	2.53335742495017	2.5575170784883072	2.7068683661971633	2.7595598003016013	3.0371249287110182	3.0638320044687046	3.1558170876524656	3.077884549517927	3.0368675893802535	3.033190788648907	3.018702501600452	3.18715449522474	3.399608179150123	3.4870589067658435	3.6855042627704786	3.787655709112678	3.8916301350483784	3.7976009315600656	3.6988854907925135	3.5384936145184085	3.8527325659070946	3.961979062877721	3.8853003105998933	3.7300688319460336	3.8075148534052516	3.8434568296637046	3.899505873580317
23880000	-25506.14479513751	-5410.2290087777565	-20095.91578635975	155.58073361381912	1867.4192663861809	1237.2875904063033	562.8868572737575	3.9512216660078963	3.870077199460225	3.8258656814225187	3.861182091716899	3.8577133705580327	3.8416722380844073	3.8010251928433383	3.7237399844882306	3.6952169841268474	3.6448015026470872	3.719151529207215	3.7186457184802126	3.6999961509490453	3.663143823010937	3.6941922449271187	3.631725610349097	3.589786578695	3.577269020891285	3.6577314911708196	3.653991685807688	3.5868569644412767	3.600031504577432	3.577367808575602	3.564791008473569	3.5799455974837002	3.5276477393852366	3.5577631298668293	3.5980298100418757	3.623944274512977	3.593493633107243	3.5460094204582373	3.5863673690163824	3.6915715327847796	3.6199958052389736	3.664080036602097	3.671691506540762	3.653761127530894	3.655757049035593	3.684499746597334	3.6382595146406747	3.6834308428777187	3.7149028479895434
23940000	-25537.796209502216	-5415.645923586707	-20122.150285915508	161.4070064182203	1861.5929935817796	1264.5893145440393	395.00417716750417	2.9311641991487956	2.960042285886467	3.049183887030104	3.0074909068040885	2.9868745541987716	2.918981695390202	2.998360308489073	3.058634216660701	3.122873759774185	3.170889816194629	3.143264946015592	3.1908500482751916	3.209034239018863	3.1861393934788382	3.16283623348072	3.1907625048050248	3.229498152819999	3.2171749158683265	3.21743506614675	3.2119160202506283	3.2534762764853578	3.2479758891063994	3.3047951591657365	3.2733829032948303	3.2127756255590465	3.2576246929597823	3.3721043896439777	3.4205047234548633	3.4161242296267833	3.387180085635515	3.4511523408554816	3.482653946449756	3.5331442990035984	3.4867811724185387	3.4518666367816717	3.405699600976508	3.3562290923120823	3.365586622109527	3.3328074178287195	3.3243049192786	3.3389183207175277	3.42099612325073
24000000	-25538.66980325637	-5425.811128703673	-20112.858674552695	172.19094189932784	1850.8090581006722	1279.850984077629	345.9381164915596	3.4892040788601633	3.4814300512823677	3.5705682823227587	3.5506192113000337	3.660304046355596	3.7021410693570944	3.754905045994806	3.7896329454243367	3.6950187281578244	3.753384202537058	3.737572000064289	3.7535623558338638	3.7671547019430682	3.7369188840955685	3.731717188971063	3.7891121514548054	3.6952722566487686	3.769504867901841	3.729449818892002	3.804001396457872	3.7387101487544854	3.8009581599102877	3.705307828130228	3.687741624074345	3.7164313776700317	3.701008855366564	3.6634169656258764	3.711448472825629	3.7353892474801276	3.722364120205872	3.7179493486943165	3.757592201694633	3.775918620210513	3.8306064357700103	3.7764191988787434	3.7508438561931055	3.6992571588579626	3.673993897641809	3.73581649926464	3.8177246957660453	3.812947541285327	3.8952142046778775
24060000	-25627.25504534042	-5467.464031347628	-20159.791013992788	188.50167651014476	1834.4983234898552	1260.1899019495274	19.07267624508484	2.760572048679424	2.7852268548676276	2.88210230990034	2.9647993235007086	2.787975679093132	2.8656684948461417	2.841945803590363	3.035877970693179	2.7775697080115993	2.661572983413902	2.9888160750322146	3.236140897512188	3.3666480002730497	3.3920951382103954	3.2356533410225268	3.3923435577226737	3.25161528279922	3.440683072791228	3.4508762986158965	3.4513608876768567	3.482664490724112	3.6699187335683603	4.015742038889442	4.3145956812303154	4.637966101921267	4.673301070666803	4.840541648636837	4.84043934430631	4.552427682663122	4.553205126102509	4.415125083797072	4.301747487853707	4.322961911197614	4.66529982672841	4.83631329485869	4.7248237940893	4.486338318839123	4.160030438215334	4.37776203276401	4.4686439732603125	4.2663455456067805	4.1155475851325924
24120000	-25590.23290574649	-5450.53237010406	-20139.700535642427	142.34133501585575	1880.6586649841443	1158.474107785459	106.03320255845816	3.9470123658244503	3.6367646432699523	3.768946383855957	3.788243748532201	3.583193978734429	3.7338944202757394	3.7895276601592442	3.932292475616983	3.9752907191161966	4.0004648613251454	4.046263241878301	3.9661154392792253	4.097591388969933	4.19239279570309	4.060799068163665	3.8808100778875945	3.8534735445029606	3.887853849749363	3.9551421977458303	4.049344991372474	4.1011560711867885	4.041621384969044	4.035908204101759	3.944012602799442	3.990612127032261	3.913919524896367	3.8107942463913336	3.7822295440218325	3.9194051631332854	3.8667922644494603	3.744637097367585	3.7725980863936637	3.7945469214678407	3.7900434867119213	3.7258122639991464	3.7553038992073846	3.6720560686435633	3.83830130327192	3.900140330169145	3.9271564486455035	3.791903198264729	3.9154512472050156
24180000	-25499.880195606274	-5351.413126330663	-20148.46706927561	150.83010423542086	1872.1698957645792	1137.2178462692984	4170.693459340706	3.7678982609608265	3.766543939927934	3.7760898596850976	3.7599070969759527	3.7471756892075914	3.72420631545906	3.7045205978329996	3.700056965227673	3.711904807034213	3.7173118577241375	3.7399214363733253	3.766966001903002	3.7784614895481115	3.7805539100555037	3.7566742097082035	3.7657280371268604	3.7486983111567627	3.759768988386618	3.7527166528253773	3.743713041706109	3.7590299567821797	3.7712775844053477	3.7510356817059716	3.7722674475616835	3.7596485186867743	3.7645243294623296	3.74050826864443	3.7209880716577475	3.7090147145553285	3.7149603352491134	3.7528256932858217	3.7446552287028387	3.7141438966413594	3.6966055556609496	3.716002757551474	3.708125962332293	3.7017949512950343	3.697618026983241	3.678875129098704	3.6730210147893265	3.6714514528910134	3.681431217098556
24240000	-25597.866366630915	-5486.665148652376	-20111.201217978538	204.96707795338108	1818.032922046619	1310.7690282109425	19.779218772310838	4.528479014300139	4.736742260387087	4.774016386578793	4.94783540146686	4.841655232393196	4.674143170119392	4.65578523390687	4.701173412485362	4.791094586101367	4.359785874066449	4.664668030072198	4.414807668336544	4.429248267965598	4.544773039487244	4.624988305242589	4.705798645427377	4.519469141137227	4.190433979912271	4.066597910173521	3.711417982851496	3.935515242492546	3.7903247988042312	3.415096811115432	3.8043816054267183	3.875250655050544	3.692047200780557	3.6197239415268765	3.766491804860346	3.6661244663053534	3.634081794563974	3.726651310584347	3.6041689257075586	3.28821695604939	3.3521076187614085	2.89752615818212	3.3720242043789845	3.2479309447627385	3.325212303349884	3.1370775661950105	2.9517145410604724	3.0228595302445433	2.8908362307341173
24300000	-25549.867036337648	-5419.506652518031	-20130.360383819618	209.03979525918302	1813.960204740817	1315.5920760750926	371.8639837163056	3.0552788918351794	3.083770900367629	3.084367161669815	3.1909867234676152	3.2773199575162857	3.269384512112996	3.311507112261116	3.335247695232612	3.331483187719523	3.301755294138863	3.3620497159127174	3.372347572231	3.3952002241450234	3.4242713267051936	3.392111528601432	3.4011950341703514	3.4223747973894363	3.3832927627805893	3.3509207853967173	3.2917434565070387	3.1951701301902684	3.2782538681607116	3.3496836819129845	3.432444058250316	3.414632178042155	3.3829072124342368	3.390926940380598	3.325221525800312	3.327992724603959	3.3080667455739503	3.299232631494602	3.2800507191900223	3.3066284555085383	3.3551860415746413	3.385819913192257	3.4174976879899086	3.509761535380379	3.494246448324583	3.5279549326531066	3.559492270683237	3.620732550053385	3.62291492262241
24360000	-25572.303236528198	-5449.63760243457	-20122.665634093628	140.0309236810993	1882.9690763189008	1139.0382173779517	28.490415579311737	3.2491892352842497	3.371733450393941	3.34653850129914	3.0086605987451396	3.2177049881921995	2.889859756340222	3.197168526421872	3.1113858052975307	3.2830361957699212	3.3614486474533893	3.5644142808607775	3.745094980863208	3.7002074842932067	3.3547525774019262	3.3463899759454425	3.0427382968103074	3.2514704166614936	3.0398980677126946	3.0912207987701814	3.0775365978242566	3.2940348883636235	3.4710624030387622	3.90855988310756	3.9986514223382223	4.108277753696672	3.8861646150914866	3.9601761739301575	3.906398014752706	3.922849898234234	3.89107585658811	3.9556822632841038	3.4798718696251796	3.374549993730153	3.5174785376732203	3.312641075474043	3.3768128625776765	3.2558639421456963	3.3435282270564075	3.5276482301507492	3.6739386364907833	3.843270428665372	3.8998004324754576
24420000	-25607.518105583767	-5472.7131058071345	-20134.804999776632	147.19735680352045	1875.8026431964795	1180.3363548276118	13.327146807737424	2.5682316840469928	2.6827870187843184	2.2395333532853163	2.000790561770617	1.9001803061885907	2.791559219668645	3.1414470487144155	3.223377517994874	3.491626271565279	3.8767598948176167	3.9628520536778025	3.5694507816478	4.341447641214764	4.461319497046022	4.5779753456882855	4.214495678558069	4.515366777461981	4.01686439924644	3.886343559095632	4.242418833348481	4.273889141902911	4.348380582611496	4.412242730607927	4.25628883777092	4.3235353986527505	4.211356627357843	4.272741814876003	4.475879908080819	4.387220680104109	5.185625822124086	5.402020325057204	5.3607442050808976	5.292352005605591	5.355759344160468	5.0566019996078575	4.853511643062259	4.748336742889297	4.53586282830475	4.105654123051734	4.008981574713661	4.3664859396366245	4.702458855743765
24480000	-25633.19062869841	-5503.464283606721	-20129.726345091687	171.92297703974455	1851.0770229602554	1310.7469848125916	9.351335104840993	2.070234382528076	2.1429167075056785	1.7017183309125101	1.7983939260417823	2.408056095241742	2.2720961499115786	2.269164961164367	2.487577152777304	2.6139425762929878	2.7273936867597666	2.7371550103132694	2.7843934681893883	3.155465489079142	3.5024154141580652	3.345463160702604	3.701654695514544	3.854960261464692	4.020261244637229	3.6501037349141106	3.1196056191842336	2.6814419171403125	2.609837478668994	3.0288610229671624	2.9698715658856067	2.9354436288132204	3.0594288230550775	2.796422383873254	2.8303214370802783	2.4897354452531193	2.964545084918334	3.187225993895351	3.769554510276173	3.177202437162221	3.7002965748398937	4.468115072095321	4.023084289791352	4.387246082544689	4.567938095320643	4.388772325781092	4.666657663842243	4.881782411828495	5.029365692820587
24540000	-25577.42022042976	-5455.734052973941	-20121.68616745582	163.17144100085758	1859.8285589991424	1298.4585689792182	104.33998384920278	3.4506379495445967	3.3873149668498628	3.261635724410353	3.2543902922156036	3.2314454114037834	3.0440896335538534	3.210264711520011	3.1912232053537437	3.1152145525784385	3.0460963878460166	3.1131461979533963	3.0191257101906666	2.8742081552195926	2.878345723099268	2.928892381012801	3.056145165801835	3.0441073907432084	2.9651234246093052	2.9676503061302033	3.070515828918108	3.0560928716014075	3.10494106627196	2.944841850238272	3.067492922438645	3.2703062057993395	3.4211676749776805	3.4813477361998144	3.522894159826184	3.550782215844762	3.63418070516695	3.731873938331279	3.766238779610313	3.7668818924703507	3.6200574190353967	3.6243625251461795	3.6179840071051883	3.83284569222726	3.9191295630165377	3.9386991662835644	3.9741106560622788	4.068309402803712	4.109927382998328
24600000	-25608.707754120638	-5504.491910489143	-20104.215843631493	141.8297851678439	1881.170214832156	1252.9183708434775	7.517178457368747	2.7547340660527584	2.4260381129578565	2.450005276473588	2.288434994964744	1.6722030609385459	1.8974446403191894	2.025148268952769	2.0943270169719725	2.3133191516412936	3.0802539701958596	3.5362617940472685	3.3270518346710105	3.0553005505213986	2.8087105528068506	2.4263695959129827	3.0578361519155877	3.7878936372160044	4.1883874264742955	4.222964783086065	3.838882573573411	4.01574016342451	3.5074826056916972	3.7998400270219044	3.6881071380327457	3.3663580343616832	3.8268534061753616	4.122177595777419	4.123318028762612	4.4216650874283365	4.401130208911385	4.283352240966148	4.610949327349041	4.635283679384686	5.224930980886152	5.595140902340149	5.8394651049482365	5.649747802843593	4.787097511125477	5.003981788768272	4.914635864413411	4.836717276070795	4.921133776556905
24660000	-25620.11004633335	-5484.375315487096	-20135.734730846256	170.3001452358838	1852.6998547641163	1360.280782316788	59.59193413334265	3.5585261444305285	3.492068331053249	3.671612218691399	3.670731492529705	3.6671970855785627	3.4990069306123	3.5173748206615296	3.355342538180607	3.3875374012047845	3.40969476073277	3.503041949944801	3.5716779577929256	3.4766187199266874	3.310806358758258	3.534576617796508	3.476825918473041	3.567067053556189	3.7371960469169254	3.9170414273108585	3.9670629369113133	3.9507538443835406	3.8449080613781836	3.795639659955792	3.618287675404355	3.5128359629211223	3.417095760923421	3.4589269701302277	3.366149829687273	3.2525368251897726	3.3441528572969452	3.353812912261884	3.3023406276187997	3.4000177244112093	3.3804684235717373	3.239004915959852	3.2216886121083004	3.3222766435575393	3.3428320518278274	3.287891039986486	3.264553872602476	3.4911655844025637	3.486031183054749
24720000	-25579.845598414882	-5452.53027431576	-20127.315324099123	147.49925955689955	1875.5007404431005	1313.1960147548791	349.5255081369113	3.219644110622488	3.209520389161956	3.195288065335003	3.2531022928810365	3.2213615453662734	3.2552782077377245	3.3027131749564167	3.296428149612572	3.3283225632444946	3.3801647710657776	3.396845002464272	3.417412608615497	3.4591668963560473	3.5160192080173895	3.4893297588048897	3.4994325274753053	3.577422141107528	3.6217801572619233	3.57462557054921	3.691801762598731	3.664300275556593	3.5789266870066676	3.5781868453851535	3.658234548573909	3.656153593819243	3.5970631547909915	3.712886254723018	3.6935674601928152	3.666773815162774	3.693603509431607	3.7365523301595034	3.6862296641770103	3.712937019940131	3.7444294072363036	3.7920011827927818	3.759395840080004	3.734769686997139	3.798490859396085	3.7367610854771653	3.7377517690126836	3.667015015423775	3.7455971858614365
24780000	-25651.519775135428	-5497.223472542565	-20154.296302592862	176.6699645210738	1846.3300354789262	1438.3850592618542	209.64535976571815	3.717653651845597	3.76487003529065	3.8162640429350962	3.720955290172491	3.6798940844747934	3.6811772823288855	3.7637692248951007	3.614616179259521	3.5866303084894557	3.5296843815775536	3.527833012985376	3.5839498190329855	3.528967842133179	3.4733591614581054	3.5458885288800577	3.35793839650717	3.428382307794131	3.453426645309401	3.5299314470612884	3.527592679745946	3.545250546727424	3.636609668768354	3.7238911338471916	3.7056360208548926	3.7196659688732296	3.667010576714835	3.615706446427755	3.504098342356563	3.605941045954162	3.654971819365792	3.570763760969378	3.6274160324228633	3.7216242648492757	3.798340946407483	3.687754009029615	3.8094480685934555	3.797168870099268	3.7347132273597987	3.8807537770073437	3.9230002284524685	3.928817393744622	4.000968749477761
24840000	-25545.744187357788	-5468.402575392021	-20077.341611965767	205.10978367157946	1817.8902163284206	1417.8758368879573	390.88830603739683	3.870904260987524	3.895994695312535	3.8955476405075165	3.905181922936966	3.9185372452103984	3.926574438766809	3.9290160313457276	3.9222161129433566	4.010259512250639	4.009697490566976	4.0008995845699316	3.9918622097338754	4.053179703365756	3.992911836612392	3.921381146098514	3.9233323336349746	3.9220306508215907	4.00285750417724	4.001138262016906	4.013760656461848	3.9641144218133366	4.016984462017191	3.868077025464809	3.7852636065943908	3.8452967216784293	3.84623233924724	3.735925198596818	3.7492453710040747	3.7836634287994237	3.851118659468255	3.8785854716757595	3.7914078084309675	3.7929835172246573	3.7674784854628545	3.723732239463611	3.710148934327655	3.7051284471578936	3.699054592799389	3.668859735116661	3.6709020051012677	3.619301441051289	3.6902327458743227
24900000	-25552.21329594063	-5444.386584961414	-20107.826710979214	165.3736388586861	1857.626361141314	1288.6074089520973	236.82744888930944	4.148586586185261	4.121373160457951	4.13060374484745	4.089740837565183	4.094523311358273	4.019694049943434	3.9376026587748107	3.893057059758271	3.863149752223842	3.888063790793867	3.967926234135102	3.8958231126415552	4.014951034109659	4.0312048107056935	4.027751345646611	3.860567339437416	3.9273156453654305	3.9651480655092826	3.951051677611459	3.9538468630816395	3.8362840943673957	3.8229366627811117	3.8778197280136295	3.8406004127962317	3.8052351946076035	3.794482591335498	3.7866763493922706	3.845089479909528	3.8292510849724173	3.880504723570407	3.9014487755937566	3.8875616462832454	3.923501387299903	3.8839515563985993	4.011342883274718	3.854123329888039	3.8387285670827125	3.845610033387419	3.8258086407513785	3.7569240462431788	3.7597145641533056	3.7962207094179936
24960000	-25569.354136922288	-5439.427913233087	-20129.9262236892	245.73468782032657	1777.2653121796734	1468.2542986919639	928.7689156080661	3.585674075499588	3.5303534643471215	3.5374346246552397	3.569275646603264	3.558682610478818	3.596200093214703	3.6610150873852816	3.7234772197969015	3.7315854547659937	3.715093367112589	3.7605526750506906	3.70846358664147	3.7348586774779675	3.766648872316022	3.7393725327549023	3.7371458695165893	3.7155634987207016	3.7105072307295592	3.72395692562224	3.7461822284178847	3.6891767046163277	3.661457626544633	3.6624232332892834	3.664899900940502	3.6179276892036087	3.570867905842401	3.6381951531860763	3.671965489700632	3.7102000891369817	3.701756856799546	3.717594927649111	3.704023847899176	3.7046446258190198	3.7133663505318837	3.7104435035509757	3.7281875766375197	3.7122521912541275	3.710228141422297	3.7397963244001438	3.684265239513821	3.749272051661635	3.742412347001115
25020000	-25580.813257056376	-5474.633045180977	-20106.1802118754	140.08509610677112	1882.914903893229	1186.7764819932302	33.97984671710066	3.338027346068661	3.3270785488475445	3.1776272868654205	2.9549832134259026	2.726242918933049	2.9530537870163656	2.955611034058849	3.2470043339761228	3.0194743051499464	2.9186241836596962	3.01924622030851	3.069463653661014	3.052927569719256	3.2177295683744425	3.0656548214134207	3.027538213360444	2.9686604993638848	2.648357613571899	2.4436908751531443	2.4702455344956955	2.409172838632019	2.291017357004708	2.543321506580165	2.7306028067517683	2.8002115198498085	2.972765049009324	3.0026679196757646	3.110545982201525	2.9159965722850147	2.995809054900339	2.9402904989260827	2.7854571604327076	2.975858326864059	2.8527949489465447	2.76844317303187	2.8801911612191646	2.8292019080750324	3.048011309175834	3.2739953413808123	3.2880303449941786	3.508490394256998	3.3330629352787855
25080000	-25568.599093869347	-5450.694167975573	-20117.904925893774	138.04413931161366	1884.9558606883863	1155.6829949283024	53.610274845734345	2.9046968432416276	2.864586156612995	2.8033725060534342	2.9564672539680643	3.1482305760875855	3.2448189427534393	3.1191302153073663	3.1347213692130125	3.1340073248679037	3.127694555489433	3.0841858352707736	3.144368517940227	3.0741305602463345	2.8421032712031162	2.8817020732301204	2.8142381675032317	2.860258994152676	3.133590949214107	3.0446156670344835	2.969028697707811	3.3476093685114154	3.197021535451706	3.227408351843359	3.2987327030084903	3.288589349122587	3.2826347847287227	3.0670897738361598	3.094467671383833	3.1841918917448173	3.172230548477012	3.3156422029670654	3.598735625358194	3.5934250391481015	3.6151067019076173	3.683699902527061	3.7835956755382676	3.7356732837716367	3.572167019183079	3.5192642754881254	3.6153024482746954	3.6995540654065526	3.775555440758587
25140000	-25552.005670393537	-5436.688277626133	-20115.317392767403	174.82695753526497	1848.173042464735	1255.5376029288584	125.48847691723742	2.9429699145489687	2.9174250570932063	3.039086791523802	3.136369352304514	3.175740767091549	3.255615134718756	3.105570984846545	3.109659250267934	3.0559444186220515	2.9755588448233445	3.208771027698183	3.2109221777849437	3.0113769978783247	2.938911374648463	3.025404698908765	3.070365702363891	3.100404819535161	3.1511834757282546	3.068531627777453	3.282944204926121	3.268338739986935	3.2334898824110323	3.2751437647450072	3.3941361210554857	3.332012280856369	3.4376828784867395	3.4159314876479936	3.3372913019390538	3.3399883175982907	3.139892299956109	3.028563788616478	3.076080062275418	3.1540549418100094	3.113875413097112	3.205089992493987	3.243237907393076	3.3443860265431185	3.3456950475840523	3.3273287071028017	3.346054439848981	3.3504178651167433	3.339995584698772
25200000	-25544.83350133258	-5428.689720298625	-20116.143781033956	142.951258137959	1880.048741862041	1185.305012695923	243.82328573016198	4.161376742446578	4.146968880833049	4.112832347699443	4.065881378820054	3.9395106783759966	3.9919028968285355	4.01254635420213	4.093923623908455	4.096743452371202	4.034619397837616	3.9919113437410427	3.9382063943849266	3.742331843328107	3.784766469891908	3.724647600071669	3.7798045702968635	3.696012577689946	3.6202305829881243	3.5843730168251198	3.4756289838990235	3.4271230438359335	3.513725108626366	3.5203401829936958	3.545579058978099	3.623695852177215	3.5844814447802995	3.5893937711186976	3.601764249545619	3.608118120428511	3.6059152405349186	3.5941884013350673	3.5296214606710983	3.5581384245769483	3.4568737760162573	3.4845401555938706	3.4134007941006304	3.4564163365189704	3.498662244557108	3.4639435531482867	3.516197252277967	3.519162040677471	3.560340960832888
25260000	-25616.96254110269	-5499.216594758199	-20117.74594634449	180.47635256882796	1842.523647431172	1256.5148120565411	15.125473772667961	3.9902804945507437	4.419899553078512	4.229887899471038	3.7220631538440303	3.701752572235053	3.7507674956150874	4.041514310334012	4.364926079531943	4.516083726347593	4.731227289592631	5.600249548798171	5.858874529549055	5.863562703679127	5.375488707748339	5.442518192230319	5.328447483927326	4.6897899184128	4.554325494931545	4.570271456598132	3.973702587777885	3.5333481304723238	3.388770353554213	3.5451152321999118	3.5887317594548205	3.2892662738448775	3.526276410132514	3.739201811000441	3.6289365486651306	3.7544873422815623	3.9251947643764997	3.753204388477504	4.2619964549932146	4.350882129645221	4.455194658361957	3.8971590438332053	4.022874442514185	4.076521730834645	4.014808996024331	3.8145329087032356	3.454558739441448	3.217030170855064	2.8121824418703447
25320000	-25579.484404974275	-5459.769622508429	-20119.714782465846	215.46763814192252	1807.5323618580774	1295.2657714000059	40.75067325098816	2.741033648196022	2.5777100579109185	2.579449016810365	2.499885218360996	2.6863641320310867	2.8791609414730894	2.790032809112119	2.8476950003316546	2.9555163675200653	3.025178308335544	3.2589986622534957	3.4359658603805916	3.4489098870440444	3.7736632963748598	3.768187590897873	4.123938022041375	4.2763051310201865	4.409712635589269	4.226112696875473	4.346858589302093	4.579208261501899	4.441951945420207	4.252298134764968	4.2417635530802595	4.3404323977523305	4.617998181275093	4.548174029545332	4.379112286543533	4.5134849164953454	4.30980977204775	4.139603883116409	4.187433390657329	3.8597938006365626	3.695156522534314	3.282533777132906	3.1976364815581313	3.360237125595938	3.4150553739636313	3.3632750473906494	3.3842924531532304	3.260642219119282	3.140931033213816
25380000	-25609.984088748988	-5460.617306698423	-20149.366782050565	193.47737886937588	1829.5226211306242	1260.207589984273	29.345025887810337	2.9934424216713547	3.295297155621074	3.210497029396339	3.254249461042308	3.268345774009072	3.395928981224009	3.6950074211443646	3.749593647817763	3.703129467635979	3.7200976939305974	3.750275410246019	3.7780784554472326	4.043895975742645	3.885149587278622	3.798528884062549	3.854838926957475	3.53349688389385	3.323983360244402	3.3482221444234344	3.2995611600221677	3.121776548111011	3.0437619708523926	2.6143934446665513	2.733452614450813	3.053358797467371	3.3526045057995333	3.1737457748896176	3.3259399607824447	3.239856674960499	3.283229270157467	3.54314806499936	3.524027539566318	3.5435844131151653	3.5996748646003156	3.862058106129723	3.759286668638033	3.6071383394974794	3.501216153119073	3.3584682449226313	3.367830346596393	3.3689257181633945	3.6345864138356574
25440000	-25599.385853513133	-5485.974256604658	-20113.411596908474	134.26661950970382	1888.7333804902962	1104.9747583642015	6.3652765336045505	1.8703321763232723	2.437738694616649	2.847575089652241	2.508236844637732	2.626321257693861	2.8114890152027203	2.2288671995125156	2.541954276373237	2.788497059393476	2.9143426463960433	3.134476476149521	3.5966672472748678	3.3963326241667304	3.195437309838503	3.0373736482090568	2.8083327953996724	2.3270548389957444	2.986705240593677	2.6556140519557747	2.377581154585215	2.52546390656391	2.2692512399520797	2.166509665101138	2.5502141831850285	3.1653910365436677	3.305638236867967	2.98454654123455	3.7604150272329897	3.712165420209	3.7686777669122895	4.304122561137489	4.098544868194995	4.280658424043322	3.472897674387926	3.714568283304085	3.7461144034229346	3.0335826981560006	2.9752008978365305	3.484966038538654	3.425088786223859	3.1717377686397996	3.4598820404547412
25500000	-25530.805412940856	-5427.667022450403	-20103.13839049045	128.263902743637	1894.7360972563629	1107.2894091574906	190.79341709171442	2.858910415006422	2.8015088981288976	2.8511864367263846	2.725643495113693	2.8226979364589027	2.8221488688952405	2.7498945356980835	2.845646745487468	2.960708738733933	3.104036790927828	3.0886596432214346	3.0539641169829626	3.0229768057882582	2.96621007753008	3.004408369487896	3.105875104823404	3.063321213317202	3.0384532133004747	2.9746938022265454	2.8850714443142857	2.8622775462257333	2.81362179894785	2.834810949299037	2.7751284201954647	2.809965165555863	2.7764460843925103	2.9138205289398007	3.0815150204564445	3.086091047641126	3.0834160259856187	3.081985944516752	3.0560598256285494	2.9474624178376927	2.9905827425810347	2.9103336612536452	2.8292937708111006	2.8490607661519167	2.802717325776649	3.0144098385815514	3.1842937816500143	3.1297358991383293	3.247067565112789
25560000	-25480.311639762782	-5367.962820915998	-20112.34881884678	152.4608775857751	1870.539122414225	1197.7737789988237	3864.630394032288	3.673543961133685	3.649326755312196	3.632443869591259	3.604694173492324	3.612503159389039	3.6544066696307804	3.65867443343198	3.6442709838293084	3.654369431006569	3.661460433326283	3.6370997055925556	3.6479813712958533	3.67911509036012	3.6814360686787375	3.705451748169836	3.680903942400415	3.6987855482673857	3.689985630872243	3.6883095979160125	3.676249376964558	3.6835180376854253	3.671250241749286	3.7020371153646465	3.725947801347704	3.7189199867063443	3.7092862234743387	3.7180688149947576	3.736773014972797	3.7265611902674203	3.7156677656547465	3.718766225008278	3.6941908116875872	3.7162153978183934	3.7148462913966527	3.712393464347465	3.7141510365245263	3.728741919300184	3.747174523646536	3.7488310511496374	3.7385287246245547	3.714820901545669	3.737229284919703
25620000	-25549.722987628316	-5440.369204004205	-20109.353783624112	163.12027991476813	1859.8797200852318	1233.7745729092846	206.93182877842122	3.712705195434393	3.6792847200277268	3.784192425711356	3.784359912185645	3.7177322921022857	3.849455143175493	3.8787536007216725	3.9266937002035003	3.8891411156880533	3.7938816423532367	3.7586410398874355	3.7903210191501113	3.6567613021962	3.5870260843310677	3.58062995032093	3.625977611632891	3.60082028647669	3.5890113297662256	3.6081575077542904	3.5840168636732703	3.554267235988197	3.506449600827729	3.3782186634545655	3.508709358202449	3.467536644415204	3.42313734110359	3.398654533538611	3.442917324254746	3.48684619278933	3.6610980478355506	3.7644913681542267	3.7433431317145094	3.7772479381639887	3.733404084603962	3.6252888871406994	3.6367263546323647	3.6445486499816924	3.664827094517496	3.565902817784421	3.474156022184111	3.4302973755252006	3.4674523196539915
25680000	-25550.836693301404	-5410.182149568407	-20140.654543733	167.5817494617909	1855.4182505382091	1302.45869245852	1148.3565641641	3.9238268149153632	3.8991433621530374	3.893172249386592	3.897904931370964	3.8988858475681214	3.952906740148114	3.8784209926956774	3.899030712721201	3.921983459396367	3.925934041444601	3.9078525227137195	3.8889290570819415	3.852680688424804	3.813012074265021	3.8226759223648723	3.8102196474418566	3.789051433346856	3.765610421942036	3.7637207094588856	3.71556173639492	3.6768200888007443	3.6928243483912957	3.7292401617094586	3.7326737074290133	3.732815244163029	3.7546333592204317	3.747703640590065	3.726683062448154	3.663122208027479	3.664070672982891	3.664578536029316	3.6799865057180283	3.7046414069449263	3.728569218291229	3.689760772760101	3.656179015931646	3.653209045578314	3.675096115633643	3.6382071407655623	3.65718193122351	3.661089835252213	3.6545768483641097
25740000	-25528.903876414224	-5408.931983271773	-20119.97189314245	149.54056701585824	1873.4594329841418	1234.3485049273231	578.6540449364825	4.090553519501541	4.065960704498264	4.056379821579099	4.076891115840601	4.117865966056981	4.123858227004116	4.11325956308683	4.072516819464867	4.064261044041288	4.00520506095933	4.002622377334186	3.9194434898117474	3.917602536376335	3.9144416860076503	3.90046361102302	3.8425368237254327	3.872997887869056	3.796241991260578	3.790580627445113	3.7538489219944573	3.689929407235501	3.699404876533797	3.7278851057816835	3.7335262043628745	3.71371481022391	3.7696237346932286	3.739278846579745	3.7438799135534717	3.7719155400844597	3.764130399861057	3.7591536854447014	3.6600398922934247	3.70147196082407	3.6378544483519026	3.633284282782106	3.554060278275476	3.5837234651652143	3.568645270911301	3.5577384770587637	3.547776540360884	3.609053945437905	3.670245864574538
25800000	-25541.043828467966	-5424.535558265707	-20116.50827020226	160.00034981101408	1862.999650188986	1248.1588381706035	104.6792157337956	2.8507249485145767	2.728867715034752	2.8121360241171485	2.72351671968661	2.6778784139307787	2.655040887648333	2.6749193812305023	2.546952632216878	2.646401184304496	2.6523450234075816	2.6917285865206497	2.6254139757574952	2.623798199371743	2.453016276933953	2.6277136691715617	2.5938821638205254	2.6917687529709116	2.761496678912691	2.7640061198737995	2.8433031911645474	2.7338095360930645	2.8632838282951347	2.7838144850578934	2.9064133810910517	2.8559215214953717	2.8289643778812765	2.9719834686131534	2.99048272746349	3.0417219419911605	2.8175586490005253	2.7808074069506796	2.787520050477645	2.898395484949324	2.8616735685217987	2.9317956873741218	2.97226670058734	3.010496710764664	3.06445019095247	3.23914561146518	3.400541866700139	3.4827123754522002	3.4806414116619853
25860000	-25532.41681832834	-5389.732785872826	-20142.684032455516	183.2927286398666	1839.7072713601333	1294.3306770336442	1798.648434614357	3.4991432873466137	3.4979888474827687	3.5065541870825623	3.5141608109935736	3.5289112628942707	3.5268596554090212	3.5243365721678788	3.581584344843914	3.5845672760359264	3.6172045004644877	3.615320834873866	3.6081349955912163	3.6405202260205245	3.6473128467350753	3.7143687715119	3.66581452359408	3.6715440211942463	3.6210676656439302	3.6374454046406903	3.6321369711599902	3.669858204730079	3.664186937820498	3.653172454065907	3.6640963263984196	3.651480208445852	3.6532243079125784	3.662157958854005	3.6791439806759327	3.6414128104807	3.6385346761381765	3.624395119858593	3.640128043793977	3.628073701177467	3.6416016949155634	3.650852051398117	3.6418847297117956	3.6406134664034333	3.616201310399522	3.590054801391451	3.6262752083441043	3.642491362072318	3.656950579966324
[truncated: 9,569 more rows]
[truncated: 24 more columns]
