# Supplementary material for: Molecular Evolutionary Dynamics of Coxsackievirus A6 Causing Hand, Foot, and Mouth Disease From 2021 to 2023 in China: Genomic Epidemiology Study
Source: JMIR Public Health Surveill. 2024 Jul 31;10:e59604. doi: 10.2196/59604 (PMC11300381; doi:10.2196/59604)
Supplement: Multimedia Appendix 3 [file publichealth-v10-e59604-s003.zip › Original files/1.ops.txt]

Operator analysis
Operator                                          Tuning   Count      Time     Time/Op  Pr(accept) 
gtr.rates                                         0.138   4513150    14543435 3.22     0.2405      
scale(alpha)                                      0.724   4512720    14739038 3.27     0.2341      
scale(ucld.mean)                                  0.872   13536203   44484017 3.29     0.2326      
scale(ucld.stdev)                                 0.827   13524400   44447059 3.29     0.2334      
up:nodeHeights(treeModel) down:ucld.mean          0.998   13532218   32043410 2.37     0.2317      
swapOperator(branchRates.categories)                      45109930   20226856 0.45     0.4038      
uniformInteger(branchRates.categories)                    45124322   14921685 0.33     0.5392      
subtreeSlide(treeModel)                           1.061   135321688  36769402 0.27     0.2344      
Narrow Exchange(treeModel)                                135363323  32212217 0.24     0.1889      
Wide Exchange(treeModel)                                  13537452   613956   0.05     0.0014      
wilsonBalding(treeModel)                                  13530472   5797518  0.43     0.003       
scale(treeModel.rootHeight)                       0.126   13529477   2381341  0.18     0.2392      
uniform(nodeHeights(treeModel))                           135327208  50922399 0.38     0.474       
gmrfBlockUpdateOperator                                   9024511    1040233  0.12     0.77        
scale(skygrid.precision)                          0.357   4512926    78027    0.02     0.2387      
