# Supplementary material for: Molecular Evolutionary Dynamics of Coxsackievirus A6 Causing Hand, Foot, and Mouth Disease From 2021 to 2023 in China: Genomic Epidemiology Study
Source: JMIR Public Health Surveill. 2024 Jul 31;10:e59604. doi: 10.2196/59604 (PMC11300381; doi:10.2196/59604)
Supplement: Multimedia Appendix 3 [file publichealth-v10-e59604-s003.zip › Original files/figtree]

#NEXUS
begin taxa;
	dimensions ntax=313;
	taxlabels
	'151/China/2023'
	'A19/China/2023'
	'A21-2/China/2023'
	'A23/China/2023'
	'A25/China/2023'
	'A26/China/2023'
	'A32/China/2023'
	'A33/China/2023'
	'A34/China/2023'
	'A37/China/2023'
	'A4/China/2023'
	'A41/China/2023'
	'A42/China/2023'
	'A46/China/2023'
	'A49/China/2023'
	'A50/China/2023'
	'A51/China/2023'
	'A53/China/2023'
	'A54/China/2023'
	'A56/China/2023'
	'A62/China/2023'
	'A64/China/2023'
	'A67/China/2023'
	'A68/China/2023'
	'A9/China/2023'
	'AB090799.1/Japan/1994'
	'AB090802.1/Japan/1994'
	'AB114102.1/Japan/1996'
	'AB114103.1/Japan/1996'
	'AB114110.1/Japan/1996'
	'AB649287.1/Japan/2011'
	'AB678778.1/Japan/2011'
	'AB779614.1/Japan/1999'
	'AY421764.1/USA/1949'
	'B11/China/2023'
	'B35/China/2023'
	'B38/China/2023'
	'B45/China/2023'
	'B55/China/2023'
	'B6/China/2023'
	'B60/China/2023'
	'B66/China/2023'
	'B68/China/2023'
	'B69/China/2023'
	'FR797984.1/Spain/2008'
	'HE572901.1/France/2010'
	'HE572912.1/France/2010'
	'HN412468/China/2022'
	'HN412569/China/2022'
	'HN412760/China/2022'
	'HN412966/China/2022'
	'HQ844644.1/China/2008'
	'JN203517.1/India/2008'
	'JN582001.1/Taiwan China/2011'
	'JN582001.1/Taiwan/2011'
	'JN797598.1/China/2011'
	'JQ364886.1/China/1992'
	'JQ364887.1/China/1996'
	'JQ364889.1/China/2010'
	'JQ946051.1/Taiwan China/2009'
	'JQ946054.1/Taiwan China/2010'
	'JQ946055.1/Taiwan China/2010'
	'JQ946055.1/Taiwan/2010'
	'JQ964234.1/China/2011'
	'JX495118.1/China/2011'
	'JX495128.1/China/2011'
	'JX495149.1/China/2011'
	'KC207837.1/China/2012'
	'KC414752.1/China/2012'
	'KC866915.1/China/2009'
	'KC866994.1/China/2012'
	'KC879545.1/Russia/2011'
	'KF412903.1/India/2004'
	'KF734960.1/China/2013'
	'KF836551.1/China/2013'
	'KJ541155.1/China/2013'
	'KJ541166.1/China/2011'
	'KJ577399.1/China/2013'
	'KJ612513.1/China/2013'
	'KJ743226.1/China/2012'
	'KJ848310.1/China/2013'
	'KJ865427.1/China/2010'
	'KJ865453.1/China/2012'
	'KM079504.1/China/2009'
	'KM079505.1/China/2009'
	'KM079536.1/China/2010'
	'KM079540.1/China/2010'
	'KM079541.1/China/2011'
	'KM079548.1/China/2011'
	'KM079574.1/China/2011'
	'KM079586.1/China/2013'
	'KM114057.1/Finland/2008'
	'KP005895.1/China/2013'
	'KP143073.1/China/2004'
	'KP143074.1/China/2004'
	'KP143075.1/China/2005'
	'KP143075.1/China/2015'
	'KP143077.1/China/2006'
	'KP143078.1/China/2007'
	'KP143079.1/China/2007'
	'KP143080.1/China/2007'
	'KP144344.1/Finland/2008'
	'KP144349.1/UK/2011'
	'KP144349.1/United Kingdom/2011'
	'KP144353.1/UK/2013'
	'KP289384.1/China/2013'
	'KP289388.1/China/2013'
	'KP289864.1/China/2013'
	'KP289977.1/China/2013'
	'KP289986.1/China/2013'
	'KR706309.1/Taiwan China/2007'
	'KT124605.1 /China/2013'
	'KT985034.1/China/2013'
	'KU212278.1/China/2014'
	'KU708576.1/China/2013'
	'KU708586.1/China/2013'
	'KX189185.1/China/2011'
	'KX189185.1/Viet Nam/2011'
	'KX212495.1/Thailand/2010'
	'KX212496.1/Thailand/2010'
	'KX212497.1/THailand/2012'
	'KX212497.1/Thailand/2012'
	'KX212498.1/France/2010'
	'KX212498.1/T'
	'KX212498.1/Thailand/2009'
	'KX212500.1/Thailand/2008'
	'KX212527.1/Denmark/2014'
	'KX372340.1/Thailand/2012'
	'KY126090.1/China/2015'
	'KY126091.1/China /2015'
	'KY211696.1/China/2015'
	'KY211724.1/China/2011'
	'KY211740.1/China/2014'
	'KY424379.1/China/2014'
	'KY424402.1/China/2013'
	'KY796162.1/India/2009'
	'KY796166.1/India/2009'
	'KY913437.1/China/2011'
	'KY913443.1/China/2012'
	'KY913469.1/China/2013'
	'KY913492.1/China/2014'
	'KY913521.1/China/2015'
	'LC013439.1/China/2014'
	'LC126143.1/Japan/1999'
	'LC126144.1/Japan/1999'
	'LC126145.1/Japan/1999'
	'LC126147.1/Japan/2007'
	'LC126149.1/Japan/2009'
	'LC126150.1/Japan/2009'
	'LC126152.1/Japan/2009'
	'LC126163.1/Japan/2013'
	'LC224155.1/Japan/2015'
	'LC412049.1/China/2014'
	'LC412956.1/China/2016'
	'LC413130.1 /China/2017'
	'LC421542.1/Japan/2001'
	'LC421543.1/Japan/2001'
	'LC421544.1/Japan/2001'
	'LC421545.1/Japan/2002'
	'LC421548.1/Japan/2002'
	'LC421549.1/Japan/2002'
	'LC421550.1/Japan/2005'
	'LC421551.1/Japan/2005'
	'LC421551.1/Yamagata/2005'
	'LC421554./Yamagata/2006'
	'LC421556.1/Japan/2008'
	'LC421592.1/Japan/2002'
	'LC421629.1/Japan/2008'
	'LC421656.1/Japan/2002'
	'LC438080.1/Viet Nam/2013'
	'LC481403.1/China/2018'
	'LC506446.1/Viet Nam/2011'
	'LC506447.1/Viet Nam/2012'
	'LC530049.1/Japan/2019'
	'LC626239.1/China/2020'
	'LC743960.1/Japan/2021'
	'LT719048.1/Madagascar/2011'
	'MF285627.1/China/2013'
	'MF285628.1/China/2013'
	'MF285630.1/China/2013'
	'MF285645.1/China/2014'
	'MF285666.1/China/2015'
	'MF285677.1/China/2016'
	'MF373604.1/China/2011'
	'MF422554.1/Taiwan China/2008'
	'MF422554.1/Taiwan China/2009'
	'MF422556.1/Taiwan/2008'
	'MF578356.1/Viet Nam/2014'
	'MF596067.1/China/2011'
	'MF596070.1/China/2013'
	'MF596071.1/China/2013'
	'MF596080.1/China/2013'
	'MF596081.1/China/2013'
	'MF596092.1/China/2014'
	'MF596111.1/China/2015'
	'MF596126.1/China/2015'
	'MF596128.1/China/2015'
	'MF596143.1/China/2016'
	'MF596149.1/China/2016'
	'MF838736.1/Australia/2006'
	'MF838736.1/France/2006'
	'MF962674.1/China/2013'
	'MF962681.1/China/2013'
	'MF962690.1/China/2013'
	'MG385816.1/China/2017'
	'MG385821.1/China/2017'
	'MG457757.1/China/2015'
	'MK106189.1/China/2012'
	'MK106195.1/China/2013'
	'MK106204.1/China/2015'
	'MK106208.1/China/2011'
	'MK106211.1/China/2011'
	'MK106214.1/China/2013'
	'MK697695.1/Australia/2013'
	'MK839031.1/China/2019'
	'MN329134.1/China/2023'
	'MN336279.1/China/2013'
	'MN336289.1/China/2013'
	'MN336303.1/China/2014'
	'MN336327.1/China/2017'
	'MN341005.1/China/2018'
	'MN845761.1/China/2010'
	'MN845762.1/China/2011'
	'MN845765.1/China/2012'
	'MN845766.1/China/2014'
	'MN845791.1/China/2016'
	'MN845840.1/China/2017'
	'MN845843.1/China/2018'
	'MT569397.1/China/2018'
	'MT814425.1/France/2010'
	'MT814458.1/France/2014'
	'MT814466.1/France/2010'
	'MT814502.1/France/2010'
	'MT814508.1/France/2012'
	'MT814509.1/France/2011'
	'MT814527.1/France/2010'
	'MT814531.1/France/2010'
	'MT814532.1/France/2010'
	'MT814534.1/France/2010'
	'MT814536.1/France/2016'
	'MT814538.1/France/2014'
	'MT814539.1/France/2015'
	'MT814544.1/France/2004'
	'MT814547.1/France/2018'
	'MT814548.1/France/2016'
	'MT814552.1/France/2014'
	'MT814554.1/France/2013'
	'MT814579.1/France/2010'
	'MT814607.1France/2011'
	'MT814608.1/France/2011'
	'MT965681.1/Viet Nam/2019'
	'MT965681.1/VietNam/2014'
	'MW178553.1/China/2015'
	'MW178562.1/China/2015'
	'MW178569.1/China/2016'
	'MW178577.1/China/2017'
	'MW178587.1/China/2017'
	'MW178589.1/China/2017'
	'MW178594.1/China/2017'
	'MW178599.1/China/2017'
	'MW178604.1/China/2018'
	'MW178605.1/China/2018'
	'MW178647.1/China/2018'
	'MW178650.1/China/2018'
	'MW178656.1/China/2018'
	'MW178673.1/China/2018'
	'MW178680.1/China/2018'
	'MW178681.1/China/2018'
	'MW178684.1/China/2018'
	'MW178687.1/China/2019'
	'MW178690.1/China/2019'
	'MW178691.1/China/2019'
	'MW178695.1/China/2019'
	'MW178696.1/China/2019'
	'MW178700.1/China/2019'
	'MW178701.1/China/2019'
	'MW178702.1/China/2019'
	'MW178713.1/China/2019'
	'MW178715.1/China/2019'
	'MW178719.1/China/2019'
	'MW178721.1/China/2019'
	'MW373881.1/Nigeria/2018'
	'MW713442.1/China/2016'
	'OL470905.1 /China/2019'
	'OL470906.1/China/2019'
	'OL688665.1/China/2013'
	'OL688688.1/China/2015'
	'OL688704.1/China/2016'
	'OL688723.1/China/2017'
	'OL688743.1/China/2018'
	'OL688747.1/China/2019'
	'OL830034.1/China/2018'
	'OL839935.1/China/2018'
	'OL839938.1/China/2018'
	'OL840662.1/China/2019'
	'OL840668.1/China/2019'
	'OM179765.1/China/2019'
	'OM885890.1/Philippines/2012'
	'OM885893.1/Philippines/2013'
	'OM885894.1/Philippines/2012'
	'OM885898.1/Philippines/2012'
	'OP207970.1/Denmark/2019'
	'OP896720.1/Thailand/2022'
	'OQ197420.1/China/2020'
	'OQ197430.1/China/2021'
	'OQ197442.1/China/2018'
	'OR507439.1/China/2018'
	'OR507450.1/China/2019'
	'OR507451.1/China/2020'
	'OR507551.1/China/2022'
	'OR507559.1/China/2022'
	'U22521.1/USA/1970'
	'ZZY/China/2023'
;
end;
begin trees;
	tree TREE1 = [&R] ('U22521.1/USA/1970'[&length_range={40.147444021408276,531.4438014152258},height_95%_HPD={52.99999999999994,53.00000000000014},rate_95%_HPD={3.1581431750618317E-4,0.0627613039506153},length_95%_HPD={61.51953292200754,269.6402627071},rate=0.030854756903539993,length=153.95929297476775,rate_median=0.031060447291446153,length_median=144.85581433984345,height_median=53.0000000000000…
end;
begin figtree;
	set appearance.backgroundColorAttribute="Default";
	set appearance.backgroundColour=#ffffff;
	set appearance.branchColorAttribute="User selection";
	set appearance.branchColorGradient=false;
	set appearance.branchLineWidth=2.0;
	set appearance.branchMinLineWidth=0.0;
	set appearance.branchWidthAttribute="Fixed";
	set appearance.foregroundColour=#000000;
	set appearance.hilightingGradient=false;
	set appearance.selectionColour=#2d3680;
	set branchLabels.colorAttribute="User selection";
	set branchLabels.displayAttribute="Branch times";
	set branchLabels.fontName="Adobe Arabic";
	set branchLabels.fontSize=8;
	set branchLabels.fontStyle=0;
	set branchLabels.isShown=false;
	set branchLabels.significantDigits=4;
	set layout.expansion=517;
	set layout.layoutType="RECTILINEAR";
	set layout.zoom=0;
	set legend.attribute="rate";
	set legend.fontSize=10.0;
	set legend.isShown=true;
	set legend.significantDigits=4;
	set nodeBars.barWidth=4.0;
	set nodeBars.displayAttribute="height_95%_HPD";
	set nodeBars.isShown=true;
	set nodeLabels.colorAttribute="User selection";
	set nodeLabels.displayAttribute="Node ages";
	set nodeLabels.fontName="Adobe Arabic";
	set nodeLabels.fontSize=8;
	set nodeLabels.fontStyle=0;
	set nodeLabels.isShown=true;
	set nodeLabels.significantDigits=2;
	set nodeShapeExternal.colourAttribute=null;
	set nodeShapeExternal.isShown=false;
	set nodeShapeExternal.minSize=10.0;
	set nodeShapeExternal.scaleType=Width;
	set nodeShapeExternal.shapeType=Circle;
	set nodeShapeExternal.size=4.0;
	set nodeShapeExternal.sizeAttribute=null;
	set nodeShapeInternal.colourAttribute=null;
	set nodeShapeInternal.isShown=false;
	set nodeShapeInternal.minSize=10.0;
	set nodeShapeInternal.scaleType=Width;
	set nodeShapeInternal.shapeType=Circle;
	set nodeShapeInternal.size=4.0;
	set nodeShapeInternal.sizeAttribute=null;
	set polarLayout.alignTipLabels=false;
	set polarLayout.angularRange=0;
	set polarLayout.rootAngle=0;
	set polarLayout.rootLength=100;
	set polarLayout.showRoot=true;
	set radialLayout.spread=0.0;
	set rectilinearLayout.alignTipLabels=true;
	set rectilinearLayout.curvature=0;
	set rectilinearLayout.rootLength=10000;
	set scale.offsetAge=2023.0;
	set scale.rootAge=1.0;
	set scale.scaleFactor=1.0;
	set scale.scaleRoot=false;
	set scaleAxis.automaticScale=false;
	set scaleAxis.fontSize=12.0;
	set scaleAxis.isShown=true;
	set scaleAxis.lineWidth=2.0;
	set scaleAxis.majorTicks=50.0;
	set scaleAxis.minorTicks=50.0;
	set scaleAxis.origin=0.0;
	set scaleAxis.reverseAxis=true;
	set scaleAxis.showGrid=true;
	set scaleBar.automaticScale=true;
	set scaleBar.fontSize=10.0;
	set scaleBar.isShown=false;
	set scaleBar.lineWidth=1.0;
	set scaleBar.scaleRange=20.0;
	set tipLabels.colorAttribute="User selection";
	set tipLabels.displayAttribute="Names";
	set tipLabels.fontName="Adobe Arabic";
	set tipLabels.fontSize=8;
	set tipLabels.fontStyle=0;
	set tipLabels.isShown=true;
	set tipLabels.significantDigits=4;
	set trees.order=true;
	set trees.orderType="increasing";
	set trees.rooting=false;
	set trees.rootingType="User Selection";
	set trees.transform=false;
	set trees.transformType="cladogram";
end;
